# Supplementary material for: Enhancing nursing students’ patient-centeredness attitudes and emotional skills through co-teaching with patients and caregivers: A mixed-methods study
Source: PLoS One. 2025 Sep 29;20(9):e0332510. doi: 10.1371/journal.pone.0332510 (PMC12478891; doi:10.1371/journal.pone.0332510)
Supplement: S3 File — (XLSX) [file pone.0332510.s003.xlsx]

## Sheet: Quantitative Data Set
ID	Academic Year	JES1_REV	JES2	JES3_REV	JSE4	JES5	JES6_REV	JES7_REV	JES8_REV	JES9	JES10	JES11_REV	JES12_REV	JES13	JES14_REV	JES15	JES16	JES17	JES18_REV	JES19_REV	JES20	JEST_TOTSCORE	JES1	JES3	JES6	JES7	JES8	JES11	JES12	JES14	JES18	JES19	PPOS1	PPOS2	PPOS3	PPOS4	PPOS5	PPOS6	PPOS7	PPOS8	SHARING	CARING	PPOS_TOTALSCORE	SREIT1	SREIT2	SREIT3	SREIT4	SREIT5	SREIT6
1	3	7	7	5	7	7	4	7	7	5	7	7	7	7	7	7	7	6	1	7	7	126	1	3	4	1	1	1	1	1	7	1	5	4	1	5	6	6	1	6	3.25	5.25	4.25	5	3	2	4	2	4
2	3	7	7	3	7	4	3	7	6	6	6	6	5	7	7	5	6	5	4	7	6	114	1	5	5	1	2	2	3	1	4	1	5	2	5	5	4	4	3	6	4.25	4.25	4.25	2	4	2	4	2	4
3	3	6	5	4	6	2	6	5	5	6	6	6	6	5	2	6	6	6	1	6	2	97	2	4	2	3	3	2	2	6	7	2	5	5	3	5	6	5	5	5	4.75	5	4.875	3	5	4	3	2	5
4	3	7	7	2	7	4	2	7	7	7	7	7	7	7	7	7	7	7	4	7	7	124	1	6	6	1	1	1	1	1	4	1	5	3	6	6	6	6	6	6	5.75	5.25	5.5	3	5	4	4	5	5
5	3	7	7	4	7	5	4	7	4	7	7	7	7	7	7	7	7	7	2		7	117	1	4	4	1	4	1	1	1	6	0	5	6	3	6	6	1	1	6	3.75	4.75	4.25	4	2	2	3	1	5
6	3	7	7	3	7	6	1	7	2	7	7	7	6	7	6	7	7	4	1		7	106	1	5	7	1	6	1	2	2	7	0	4	6	3	6	6	1	1	6	3.5	4.75	4.125	5	5	2	3	1	5
7	3	6	6	5	6	5	4	7	6	6	7	5	6	7	7	5	7	5	2	5	7	114	2	3	4	1	2	3	2	1	6	3	4	2	3	6	1	5	3	6	2.75	4.75	3.75	4	2	3	4	2	4
8	3	7	3	6	7	4	4	6	6	7	4	6	6	7	7	7	6	5	4	7	6	115	1	2	4	2	2	2	2	1	4	1	3	2	1	6	5	6	1	5	2.5	4.75	3.625	5	5	4	3	2	4
9	3	7	7	3	6	4	4	7	4	6	3	7	7	6	7	4	4	5	1	7	3	102	1	5	4	1	4	1	1	1	7	1	4	2	1	6	3	6	2	6	2.5	5	3.75	3	4	4	4	1	5
10	3	5	6	5	7	7	5	5	5	7	7	7	7	7	7	6	6	4	4	4	5	116	3	3	3	3	3	1	1	1	4	4	6	4	4	5	5	6	1	5	4	5	4.5	3	5	4	3	3	5
11	3	5	4	3	4	3	2	6	6	6	4	6	7	6	6	7	6	2	4	7	3	97	3	5	6	2	2	2	1	2	4	1	3	5	4	5	6	4	5	5	4.5	4.75	4.625	3	4	3	4	2	5
12	3	7	7	4	6	5	3	7	6	5	4	6	5	5	6	1	5	5	2	4	6	99	1	4	5	1	2	2	3	2	6	4	4	3	2	3	2	5	2	3	2.5	3.5	3	4	4	4	4	2	4
13	3	7	7	3	7	3	3	7	6	7	7	7	7	6	7	7	7	7	2	7	7	121	1	5	5	1	2	1	1	1	6	1	5	5	3	6	6	6	3	5	4.25	5.5	4.875	5	4	4	5	2	5
14	3	7	6	3	7	5	4	7	7	7	4	6	4	5	7	7	6	4	3	6	7	112	1	5	4	1	1	2	4	1	5	2	4	5	3	5	5	5	3	6	3.75	5.25	4.5	1	4	2	5	2	5
15	3	6	6	4	7	4	4	7	7	5	6	7	7	7	7	5	6	5	4	7	7	118	2	4	4	1	1	1	1	1	4	1	4	5	3	6	6	6	3	6	4	5.75	4.875	3	3	3	3	3	3
16	3	6	7	4	7	3	3	7	7	7	6	7	7	7	7	6	7	5		7	7	117	2	4	5	1	1	1	1	1	999	1	4	4	3	6	6	6	3	6	4	5.5	4.75	4	3	3	4	1	5
17	3	7	6	2	6	3	4	7	5	6	6	5	5	7	6	4	6	4	1	6	7	103	1	6	4	1	3	3	3	2	7	2	3	2	1	5	5	6	1	4	2.5	4.25	3.375	4	5	4	4	2	5
18	3	5	7	4	6	4	4	7	7	6	7	7	7	6	7	7	7	5	2	7	7	119	3	4	4	1	1	1	1	1	6	1	2	5	2	6	5	6	3	6	3	5.75	4.375	4	4	3	5	2	3
19	3	7	6	2	7	4	3	7	6	7	7	6	7	7	7	7	7	999	3	6	7	113	1	6	5	1	2	2	1	1	5	2	5	3	1	5	4	4	2	6	3	4.5	3.75	5	3	4	5	2	5
20	3	6	7	6	7	5	6	7	6	7	7	7	7	7	7	7	7	6	6	7	7	132	2	2	2	1	2	1	1	1	2	1	3	3	3	6	6	5	3	6	3.75	5	4.375	4	4	5	4	3	5
21	3	6	6	3	7	7	3	7	7	7	7	7	6	7	7	6	7	7	1	7	6	121	2	5	5	1	1	1	2	1	7	1	4	5	3	6	6	5	3	6	4	5.5	4.75	4	4	5	4	3	5
22	3	5	6	3	7	7	4	6	6	6	7	7	6	7	7	6	6	6	4	6	7	119	3	5	4	2	2	1	2	1	4	2	5	2	3	6	6	4	2	6	4	4.5	4.25	4	4	4	3	2	3
23	3	7	7	3	7	5	2	7	6	7	7	7	6	7	7	7	7	6	3	4	7	119	1	5	6	1	2	1	2	1	5	4	4	4	2	6	6	6	1	5	3.25	5.25	4.25	5	5	3	5	1	5
24	3	7	7	3	7	6	5	7	7	7	6	7	7	7	6	6	7	6	1	6	6	121	1	5	3	1	1	1	1	2	7	2	2	3	5	6	4	4	5	5	4	4.5	4.25	5	5	4	4	2	4
25	3	7	7	4	6	5	4	7	7	7	7	7	4	7	7	6	7	2	2	4	7	114	1	4	4	1	1	1	4	1	6	4	4	4	1	6	6	6	2	6	3.25	5.5	4.375	5	5	3	5	1	4
26	3	6	7	4	5	4	3	7	7	7	5	6	6	6	6	4	7	5	2	7	6	110	2	4	5	1	1	2	2	2	6	1	5	4	4	6	6	6	4	5	4.75	5.25	5	4	3	3	3	4	4
27	3	7	7	5	7	5	1	7	7	7	7	5	7	7	7	7	7	999	3	7	7	117	1	3	7	1	1	3	1	1	5	1	5	3	6	6	6	5	2	6	4.75	5	4.875	2	5	3	5	2	5
28	3	6	6	4	5	3	3	7	5	6	5	7	3	7	6	6	5	4	1	4	6	99	2	4	5	1	3	1	5	2	7	4	4	4	3	6	6	5	2	6	3.75	5.25	4.5	4	4	3	5	2	4
29	3	5	5	6	6	5	6	7	7	7	6	7	7	7	7	2	7	4	4	7	7	119	3	2	2	1	1	1	1	1	4	1	6	4	3	6	6	1	1	6	4	4.25	4.125	3	4	3	3	1	5
30	3	7	7	4	7	3	6	7	7	7	7	7	7	7	7	7	7	3	4	6	7	124	1	4	2	1	1	1	1	1	4	2	4	5	5	6	6	6	5	6	5	5.75	5.375	4	5	3	4	1	5
31	3	6	7	5	7	6	6	7	7	7	7	6	6	7	7	6	7	3	3	7	6	123	2	3	2	1	1	2	2	1	5	1	4	3	5	6	6	5	2	6	4.25	5	4.625	3	4	4	4	2	4
32	3	6	7	4	7	2	5	7	6	6	6	6	6	5	5	5	6	5	1	4	5	104	2	4	3	1	2	2	2	3	7	4	4	4	4	6	5	5	2	5	3.75	5	4.375	5	5	4	4	1	5
33	3	7	6	5	7	2	5	7	7	7	7	7	7	7	7	6	7	7	5	7	7	127	1	3	3	1	1	1	1	1	3	1	5	5	4	6	6	6	2	5	4.25	5.5	4.875	2	2	2	4	2	4
34	3	7	7	5	7	7	4	7	7	5	7	7	7	7	7	7	7	6	1	7	7	126	1	3	4	1	1	1	1	1	7	1	5	3	1	6	6	6	1	6	3.25	5.25	4.25	4	2	1	4	2	5
35	3	5	6	4	6	5	3	6	5	6	7	6	6	6	7	2	7	5	2	2	6	102	3	4	5	2	3	2	2	1	6	6	3	5	4	6	6	4	3	5	4	5	4.5	4	2	4	3	3	4
36	3	6	7	3	1	6	2	7	5	7	7	6	4	7	6	3	7	7	6	2	7	106	2	5	6	1	3	2	4	2	2	6	5	1	3	5	3	1	4	6	3.75	3.25	3.5	3	4	5	3	2	4
37	3	7	7	4	6	5	4	7	7	6	6	7	7	7	7	2	6	5	6	6	7	119	1	4	4	1	1	1	1	1	2	2	3	4	2	6	6	6	2	6	3.25	5.5	4.375	3	4	3	4	2	5
38	3	6	7	3	7	7	3	6	7	2	6	3	5	7	6	2	6	5	6	5	6	105	2	5	5	2	1	5	3	2	2	3	3	4	2	5	3	6	1	5	2.25	5	3.625	5	5	4	5	1	5
39	3	6	6	2	6	4	3	7	6	6	7	7	6	6	7	2	2	4	2		7	96	2	6	5	1	2	1	2	1	6	999	3	4	3	5	3	6	1	5	2.5	5	3.75	2	4	2	3	2	5
40	3	7	7	2	7	5	2	7	4	7	7	7	7	7	7	7	7	4	4	7	7	119	1	6	6	1	4	1	1	1	4	1	3	4	2	6	6	4	1	4	3	4.5	3.75	5	3	4	4	2	5
41	3	6	6	4	5	4	3	6	6	6	7	6	5	6	6	3	6	4	2	7	6	104	2	4	5	2	2	2	3	2	6	1	2	2	3	5	6	2	1	6	3	3.75	3.375	3	2	2	3	2	4
42	3	5	5	6	7	2	3	6	5	6	6	5	6	6	6	5	6	5	5	5	6	106	3	2	5	2	3	3	2	2	3	3	3	2	3	4	4	4	4	5	3.5	3.75	3.625	4	4	4	5	2	4
43	3	1	7	7	7	7	6	7	7	7	7	7	7	7	7	7	7	1	1	7	7	121	7	1	2	1	1	1	1	1	7	1	3	6	6	6	6	6	4	6	4.75	6	5.375	4	4	3	3	2	5
44	3	7	6	3	6	3	4	7	7	5	5	5	6	6	5	4	7	3	4	5	6	104	1	5	4	1	1	3	2	3	4	3	4	2	2	5	5	4	3	5	3.5	4	3.75	4	4	4	4	3	4
45	3	5	6	3	6	2	5	6	6	4	6	5	5	5	6	6	6	5	3	5	3	98	3	5	3	2	2	3	3	2	5	3	3	2	2	6	3	5	3	5	2.75	4.5	3.625	4	4	3	4	2	4
46	3	5	7	3	6	2	4	7	6	3	6	6	5	5	7	5	5	1	2	7	7	99	3	5	4	1	2	2	3	1	6	1	4	5	2	1	6	5	3	4	3.75	3.75	3.75	3	4	2	4	5	4
47	3	6	7	5	7	6	2	7	7	6	6	5	5	6	3	5	5	4	4	2	6	104	2	3	6	1	1	3	3	5	4	6	4	5	2	6	6	4	2	6	3.5	5.25	4.375	3	4	5	5	2	5
48	3	3	7	3	6	1	2	7	4	7	1	4	4	6	4	6	5	1	1	5	6	83	5	5	6	1	4	4	4	4	7	3		1		6	6	3	6	5		3.75		5	5	4	5	3	1
49	3	6	6	5	7	2	5	7	7	7	5	6	6	7	7	4	7	4	4	6	6	114	2	3	3	1	1	2	2	1	4	2	5	4	1	6	6	6	2	6	3.5	5.5	4.5	4	4	4	3	2	5
50	3	7	7	4	7	5	2	7	7	7	7	7	7	7	7	7	7	7	5	5	7	126	1	4	6	1	1	1	1	1	3	3	6	5	6	6	6	6	6	6	6	5.75	5.875	3	4	4	3	2	4
51	3	6	7	5	7	4	5	7	6	7	6	7	7	7	6	6	7	6	2	7	7	122	2	3	3	1	2	1	1	2	6	1	5	5	5	6	6	6	6	6	5.5	5.75	5.625	3	3	4	4	2	4
52	3	6	6	4	6	6	4	6	5	5	6	5	5	6	5	5	5	4	2	7	5	103	2	4	4	2	3	3	3	3	6	1	3	3	3	3	4	4	2	3	3	3.25	3.125	1	4	4	4	5	5
53	3	3	7	5	7	5	2	7	5	6	7	6	6	7	7	3	6	4	1	4	6	104	5	3	6	1	3	2	2	1	7	4	2	4	2	5	2	3	1	4	1.75	4	2.875	2	2	2	3	4	5
54	3	6	7	4	6	4	4	7	3	5	7	7	6	5		6	6	5	3	6	6	103	2	4	4	1	5	1	2	999	5	2	5	3	4	6	6	6	6	6	5.25	5.25	5.25	4	4	3	4	3	4
55	3	4	6	6	7	6	6	7	6	7	6	7	6	7	7	7	6	4	3	7	5	120	4	2	2	1	2	1	2	1	5	1	5	2	6	6	3	4	2	6	4	4.5	4.25	999	4	4	3	2	4
56	3	7	7	4	7	4	4	7	5	5	5	7	6	6	7	6	6	4	6	4	5	112	1	4	4	1	3	1	2	1	2	4	4	2	6	6	6	5	4	6	5	4.75	4.875	3	4	4	5	2	5
57	3	7	7	6	7	6	6	7	7	7	7	7	7	7	7	7	7	7	1	3	7	127	1	2	2	1	1	1	1	1	7	5	3	2	2	6	6	6	2	6	3.25	5	4.125	4	5	4	4	2	5
58	3	7	7	6	7	6	5	7	7	7	7	7	7	7	7	7	7	4	2	7	7	128	1	2	3	1	1	1	1	1	6	1	5	5	2	6	6	6	1	6	3.5	5.75	4.625	5	4	4	4	1	5
59	3	7	6	3	7	4	3	7	5	7	6	5	6	7	6	7	7	7	2	7	7	116	1	5	5	1	3	3	2	2	6	1	3	2	5	6	5	2	3	5	4	3.75	3.875	4	4	3	5	3	4
60	3	4	3	5	4	2	6	6	6	5	4	5	5	4	6	4	3	4	4	7	5	92	4	3	2	2	2	3	3	2	4	1	5	5	5	4	4	5	5	5	4.75	4.75	4.75	2	4	4	3	3	4
61	3	6	7	3	7	4	3	7	7	6	5	5	6	7	6	6	7	3	4	7	7	113	2	5	5	1	1	3	2	2	4	1	5	4	2	5	6	5	4	6	4.25	5	4.625	5	4	3	4	2	4
62	3	6	6	4	6	4	2	6	5	6	6	6	6	5	7	7	6	5	2	5	7	107	2	4	6	2	3	2	2	1	6	3	3	3	4	6	6	5	3	6	4	5	4.5	4	4	3	4	2	5
63	3	6	5	5	5	4	4	6	5	5	5	6	5	4	6	6	6	4	4	6	5	102	2	3	4	2	3	2	3	2	4	2	4	5	3	5	5	5	3	6	3.75	5.25	4.5	3	4	3	3	2	5
64	3	6	6	4	7	5	2	7	5	7	6	5	4	7	4	6	4	5	2	7	6	105	2	4	6	1	3	3	4	4	6	1	3	4	2	4	3	6	6	6	3.5	5	4.25	3	3	4	4	999	3
65	3	6	6	4	7	6	2	7	5	6	5	6	6	6	7	6	6	4	4	1	5	105	2	4	6	1	3	2	2	1	4	7	4	3	2	6	6	6	1	6	3.25	5.25	4.25	4	2	4	3	2	4
66	3	5	7	4	6	4	4	7	6	7	7	7	5	7	7	7	5	5	2	3	6	111	3	4	4	1	2	1	3	1	6	5	3	2	3	6	6	6	1	6	3.25	5	4.125	5	4	2	4	2	4
67	3	6	6	5	7	5	4	7	6	5	6	6	6	6	7	7	6	4	4	7	5	115	2	3	4	1	2	2	2	1	4	1	5	5	5	6	6	6	3	4	4.75	5.25	5	4	3	3	2	1	5
68	3	5	6	4	6	4	3	6	5	5	5	5	5	6	5	6	5	3	4	7	6	101	3	4	5	2	3	3	3	3	4	1	3	3	2	5	4	5	5	6	3.5	4.75	4.125	4	4	2	4	2	5
69	3	6	6	4	6	2	4	6	5	6	6	6	6	6	6	6	6	6	2	4	6	105	2	4	4	2	3	2	2	2	6	4	5	5	3	5	5	4	4	5	4.25	4.75	4.5	4	4	4	3	3	4
70	3	6	5	5	5	6	5	7	6	7	6	6	4	3	7	6	7	2	1	7	7	108	2	3	3	1	2	2	4	1	7	1	3	2	1	6	4	5	1	5	2.25	4.5	3.375	3	4	3	5	1	4
71	3	6	7	3	6	5	2	6	6	6	7	6	6	6	5	6	6	3	3	3	7	105	2	5	6	2	2	2	2	3	5	5	3	3	2	6	5	4	2	5	3	4.5	3.75	4	4	3	5	2	4
72	3	6	6	1	4	5	5	6	5	5	7	5	5	5	7	5	6	3	4	7	3	100	2	7	3	2	3	3	3	1	4	1	3	3	2	3	6	3	2	3	3.25	3	3.125	4	4	3	4	2	5
73	3	6	5	4	5	5	4	7	6	5	5	7	7	5	6	4	6	3	3	5	5	103	2	4	4	1	2	1	1	2	5	3	5	5	3	6	6	4	1	4	3.75	4.75	4.25	4	4	2	3	2	4
74	3	6	5	4	6	5	4	7	6	7	5	5	6	6	6	5	6	5	3	6	5	108	2	4	4	1	2	3	2	2	5	2	5	3	2	5	6	4	3	5	4	4.25	4.125	2	4	2	3	4	3
75	3	7	7	7	7	4	7	7	7	7	7	7	7	7	7	7	7	7	4	7	7	134	1	1	1	1	1	1	1	1	4	1	6	6	5	6	6	6	1	6	4.5	6	5.25	5	3	1	5	1	5
76	3	5	6	3	6	5	3	6	5	5	6	6	5	6	6	6	5	4	2	4	5	99	3	5	5	2	3	2	3	2	6	4	5	3	2	4	5	5	4	5	4	4.25	4.125	4	4	5	4	2	4
77	3	6	6	3	5	4	4	6	6	5	5	7	7	6	7	6	5	4	5	4	4	105	2	5	4	2	2	1	1	1	3	4	5	5	2	6	6	5	5	6	4.5	5.5	5	4	3	3	5	2	3
78	3	6	7	2	7	6	3	7	7	7	7	7	7	6	6	6	6	6	3	7	7	120	2	6	5	1	1	1	1	2	5	1	5	4	5	6	6	6	2	5	4.5	5.25	4.875	3	4	5	5	1	4
79	3	5	3	4	3	4	5	4	3	5	4	3	4	4	4	3	2	4	3	3	6	76	3	4	3	4	5	5	4	4	5	5	5	5	4	5	4	5	3	2	4	4.25	4.125	2	3	3	3	3	3
80	3	2	3	4	3	4	5	4	5	4	3	5	4	4	4	3	3	4	5	4	5	78	6	4	3	4	3	3	4	4	3	4	5	5	2	2	3	4	4	4	3.5	3.75	3.625	1	2	3	999	4	5
81	3	4	6	2	4	4	5	5	3	5	5	4	5	3	2	6	2	6	6	2	2	81	4	6	3	3	5	4	3	6	2	6	4	4	3	3	2	4	4	4	3.25	3.75	3.5	3	3	3	4	4	3
82	3	3	4	4	4	5	3	4	4	5	4	4	3	6	2	6	5	4	3	2	7	82	5	4	5	4	4	4	5	6	5	6	3	3	4	3	4	3	3	3	3.5	3	3.25	3	3	3	999	2	4
83	3	5	7	2	7	5	4	7	6	4	6	4	5	7	6	6	6	4	2	4	7	104	3	6	4	1	2	4	3	2	6	4	6	5	2	6	5	4	3	6	4	5.25	4.625	5	4	4	5	2	3
84	3	7	5	4	6	7	3	7	7	4	5	5	6	6	5	5	6	4	2	1	5	100	1	4	5	1	1	3	2	3	6	7	5	3	3	6	5	4	1	4	3.5	4.25	3.875	5	3	3	4	4	5
85	3	7	7	3	7	4	2	7	7	6	7	7	7	7	7	7	7	6	3	5	6	119	1	5	6	1	1	1	1	1	5	3	5	6	4	6	6	5	1	5	4	5.5	4.75	5	4	4	3	2	5
86	3	7	7	3	7	4	4	7	7	7	6	7	7	6	7	6	6	6	6	6	7	123	1	5	4	1	1	1	1	1	2	2	4	5	1	6	6	6	5	6	4	5.75	4.875	4	4	3	4	1	4
87	3	7	7	3	6	5	4	7	6	4	7	7	6	7	7	6	5	1	4	7	7	113	1	5	4	1	2	1	2	1	4	1	4	5	5	6	5	5	4	5	4.5	5.25	4.875	3	4	3	5	1	5
88	3	7	6	4	7	5	4	7	7	5	6	7	6	6	7	6	6	4	4	6	6	116	1	4	4	1	1	1	2	1	4	2	5	3	3	6	6	5	4	6	4.5	5	4.75	4	4	4	4	2	5
89	3	2	7	3	3	2	4	7	4	6	7	2	5	3	2	5	4	2	2	6	4	80	6	5	4	1	4	6	3	6	6	2	6		1	5	5	3	1	3	3.25			5	3	4	5	4	5
90	3	7	7	3	7	5	4	7	7	7	7	7	7	7	7	7	7	6	4	6	7	126	1	5	4	1	1	1	1	1	4	2	5	5		6	6	6	4	6		5.75		5	4	2	4	1	3
91	3	7	7	1	7	4	3	7	7	7	7	7	5	7	7	7	7	6	1	6	7	117	1	7	5	1	1	1	3	1	7	2	2	2	3	6	6	6	2	6	3.25	5	4.125	3	5	4	4	4	5
92	3	4	6	4	7	6	3	7	5	7	6	6	6	5	6	7	6	3	3	7	6	110	4	4	5	1	3	2	2	2	5	1	5	5	2	6	6	4	4	6	4.25	5.25	4.75	5	5	3	4	2	4
93	3	6	6	4	7	3	5	7	7	5	6	6	6	5	7	7	6	3	4	6	7	113	2	4	3	1	1	2	2	1	4	2	5	3	2	5	5	6	1	6	3.25	5	4.125	4	4	3	4	2	5
94	3	6	6	3	6	6	2	7	6	7	6	7	6	6	7	6	6	6	3	6	6	114	2	5	6	1	2	1	2	1	5	2	4	2	2	6	4	6	5	6	3.75	5	4.375	3	4	3	5	2	5
95	3	6	7	5	6	5		5	5	7	7	6	6	6	7	5	6	5	4	6	6	110	2	3	999	3	3	2	2	1	4	2	3	4	4	5	6	5	3	5	4	4.75	4.375	3	4	3	4	2	4
96	3	7	7	3	7	4	5	7	7	7	7	6	6	7	7	7	7	6	3	7	7	124	1	5	3	1	1	2	2	1	5	1	5	3	2	6	6	5	3	6	4	5	4.5	4	4	4	5	1	3
97	3	7	7	4	7	6	6	7	4	7	7	7	4	7	7	7	6	6	2	5	7	120	1	4	2	1	4	1	4	1	6	3	6	3	2	6	5	2	2	6	3.75	4.25	4	4	4	4	4	2	5
98	3	7	7	4	7	3	1	7	7	7	7	7	7	7	7	7	7	7	1	3	4	114	1	4	7	1	1	1	1	1	7	5	6	2	2	6	6	6	2	5	4	4.75	4.375	5	5	5	5	1	5
99	3	6	7	3	5	6	2	7	7	7	6	6	4	5	6	6	6	4	5	7	5	110	2	5	6	1	1	2	4	2	3	1	5	4	5	5	6	5	5	5	5.25	4.75	5	3	4	4	5	1	5
100	3	7	7	3	6	4	4	7	6	7	7	7	7	7	7	7	7	5	7	7	6	125	1	5	4	1	2	1	1	1	1	1	5	2	5	6	6	6	6	6	5.5	5	5.25	4	5	5	4	1	5
101	3	6	5	4	5	7	3	1	6	7	7	7	4	7	7	7	6	6	3	7	7	112	2	4	5	7	2	1	4	1	5	1	5	6	2	6	6	5	1	6	3.5	5.75	4.625	4	4	3	3	2	4
102	3	5	6	4	6	5	4	7	6	6	6	4	5	6	6	6	5	5	4	4	6	106	3	4	4	1	2	4	3	2	4	4	5	3	2	5	5	4	3	5	3.75	4.25	4	3	4	4	4	4	4
103	3	6	7	6	7	6	3	6	5	7	7	6	6	6	6	7	7	3	1	6	7	115	2	2	5	2	3	2	2	2	7	2	3	5	2	6	6	6	2	6	3.25	5.75	4.5	5	4	1	4	3	4
104	3	7	7	5	7	7	5	7	7	7	7	7	7	7	7	6	7	7	3	7	7	131	1	3	3	1	1	1	1	1	5	1	4	6	4	6	6	6	4	6	4.5	6	5.25	5	5	5	5	1	5
105	3	7	7	4	7	7	5	7	7	7	7	7	7	7	7	6	7	5	2	5	7	125	1	4	3	1	1	1	1	1	6	3	4	6	2	6	6	5	3	6	3.75	5.75	4.75	4	4	5	4	2	3
106	3	4	7	5	7	5	4	7	6	6	7	6	6	7	7	6	6	4	4	7	7	118	4	3	4	1	2	2	2	1	4	1	2	3	2	6	2	5	2	6	2	5	3.5	4	5	4	4	1	5
107	3	4	7	4	6	5	2	6	6	7	6	5	6	7	4	6	4	7	2	7	7	108	4	4	6	2	2	3	2	4	6	1	5	3	1	5	4	5	2	6	3	4.75	3.875	4	3	3	3	1	5
108	3	7	7	4	7	6	7	7	7	7	7	7	7	7	7	7	7	7	4	7	7	133	1	4	1	1	1	1	1	1	4	1	6	3	2	6	5	6	1	6	3.5	5.25	4.375	5	5	4	5	1	5
109	3	5	7	2	7	6	3	7	6	7	6	7	5	7	6	6	6	6	2	4	7	112	3	6	5	1	2	1	3	2	6	4	5	3	2	5	5	5	4	6	4	4.75	4.375	4	5	5	3	2	5
110	3	7	7	3	7	3	3	7	6	6	6	6	6	7	7	6	6	5	2	7	6	113	1	5	5	1	2	2	2	1	6	1	3	2	5	6	6	5	4	6	4.5	4.75	4.625	4	4	4	5	2	4
111	3	7	6	3	7	4	2	7	6	6	6	6	6	7	7	6	6	5	2	7	5	111	1	5	6	1	2	2	2	1	6	1	3	2	5	5	5	5	4	5	4.25	4.25	4.25	4	4	4	5	2	3
112	3	7	7	3	7	3	3	7	6	6	6	6	6	7	7	6	6	5	2	7	5	112	1	5	5	1	2	2	2	1	6	1	3	2	5	6	6	5	4	6	4.5	4.75	4.625	5	4	3	4	1	5
113	3	6	7	4	4	3	5	7	7	5	5	6	6	5	7	6	6	6	4	6	6	111	2	4	3	1	1	2	2	1	4	2	3	5	2	6	4	5	5	5	3.5	5.25	4.375	3	4	2	4	3	3
114	3	4	7	5	7	7	5	7	7	7	7	7	7	7	7	7	7	5	1	7	7	125	4	3	3	1	1	1	1	1	7	1	5	5	1	6	6	4	1	6	3.25	5.25	4.25	4	5	3	5	999	3
115	3	6	6	4	5	4	3	6	6	6	6	6	6	6	6	6	6	5	3	6	5	107	2	4	5	2	2	2	2	2	5	2	5	3	3	6	5	4	3	5	4	4.5	4.25	5	4	3	4	2	4
116	3	6	6	4	6	4	6	7	7	7	7	7	7	7	7	7	7	5	4	6	7	124	2	4	2	1	1	1	1	1	4	2	5	3	3	6	6	6	6	6	5	5.25	5.125	4	5	3	4	1	5
117	3	7	4	6	4	4	5	6	6	4	4	6	6	4	5	3	5	5	3	3	4	94	1	2	3	2	2	2	2	3	5	5	5	4	4	5	5	4	3	3	4.25	4	4.125	4	4	3	4	3	5
118	3	7	7	4	7	3	6	7	7	7	7	7	7	7	6	6	7	5	1	2	7	117	1	4	2	1	1	1	1	2	7	6	4	5	5	6	4	4	4	6	4.25	5.25	4.75	4	5	5	4	1	5
119	3	7	7	3	7	7	6	7	7	7	7	7	6	7	7	7	7	6	3	5	7	127	1	5	2	1	1	1	2	1	5	3	3	3	5	6	6	5	4	6	4.5	5	4.75	5	4	3	5	2	4
120	3	6	7	1	7	3	2	7	7	6	7	7	7	7	7	7	7	6	1	7	6	115	2	7	6	1	1	1	1	1	7	1	5	3	1	6	6	5	1	6	3.25	5	4.125	4	5	4	4	1	5
121	3	1	7	2	7	7	3	7	7	7	7	7	3	7	6	7	6	5	1	5	7	109	7	6	5	1	1	1	5	2	7	3	3	4	1	6	6	6	1	5	2.75	5.25	4	4	5	4	5	2	5
122	3	3	7	1	5	6	6	7	6	6	6	7	3	4	7	7	5	3	4	1	6	100	5	7	2	1	2	1	5	1	4	7	6	1	1	6	1	5	6	6	3.5	4.5	4	5	5	5	4	4	5
123	3	7	7	3	6	3	5	6	6	6	5	7	7	7	7	7	7	6	3	7	7	119	1	5	3	2	2	1	1	1	5	1	6	2	1	6	6	6	4	6	4.25	5	4.625	4	4	4	4	2	4
124	3	7	7	3	6	7	2	7	6	4	6	7	7	7	7	7	7	6	3	7	7	120	1	5	6	1	2	1	1	1	5	1	6	2	1	6	6	4	1	6	3.5	4.5	4	4	4	3	4	3	5
125	3	6	7	2	7	6	2	7	6	7	7	7	7	7	7	7	7	7	3	6	6	121	2	6	6	1	2	1	1	1	5	2	5	4	2	1	4	4	1	5	3	3.5	3.25	4	4	4	4	4	999
126	3	7	6	4	7	6	5	7	6	3	7	6	7	7	7	7	6	3	4	7	6	118	1	4	3	1	2	2	1	1	4	1	6	2	1	6	5	6	4	6	4	5	4.5	4	3	3	5	2	5
127	3	5	4	4	3	999	4	5	5	3	4	5	4	3	5	4	4	3	5	4	4	78	3	4	4	3	3	3	4	3	3	4	5	5	3	6	6	4	1	5	3.75	5	4.375	3	4	3	4	3	3
128	3	7	7	5	7	5	2	7	7	7	7	7	7	7	7	3	7	2	4	7	7	119	1	3	6	1	1	1	1	1	4	1	5	1	1	6	2	4	1	6	2.25	4.25	3.25	5	5	3	4	1	5
129	3	7	7	4	7	7	5	7	7	7	4	7	7	7	7	7	7	5	3	4	6	122	1	4	3	1	1	1	1	1	5	4	5	6	5	6	6	6	2	6	4.5	6	5.25	5	4	3	3	2	5
130	3	7	7	3	6	6	3	6	6	7	7	7	7	7	7	6	7	6	3	7	7	122	1	5	5	2	2	1	1	1	5	1	5	3	3	5	3	5	5	6	4	4.75	4.375	3	2	4	4	2	4
131	3	5	7	6	7	5	5	7	7	7	7	7	7	7	7	6	7	5	2	7	7	125	3	2	3	1	1	1	1	1	6	1	5	4	2	6	6	3	2	6	3.75	4.75	4.25	4	4	4	4	2	5
132	3	7	7	4	7	5	5	7	6	6	7	7	7	6	7	7	7	6	4	7	7	126	1	4	3	1	2	1	1	1	4	1	6	5	6	6	6	6	6	6	6	5.75	5.875	4	4	3	5	2	5
133	3	7	7	4	7	6	5	7	7	6	7	6	7	7	7	7	7	4	4	7	7	126	1	4	3	1	1	2	1	1	4	1	6	5	6	6	6	6	6	6	6	5.75	5.875	3	4	3	5	2	4
134	3	7	7	7	7	4	7	7	7	7	6	6	6	6	5	6	6	2	2	6	7	118	1	1	1	1	1	2	2	3	6	2	6	5	5	4	6	3	5	6	5.5	4.5	5	4	4	4	5	1	5
135	3	7	7	6	7	2	4	7	3	7	7	7	7	7	7	7	7	3	2	7	7	118	1	2	4	1	5	1	1	1	6	1	4	6	2	6	6	6	3	6	3.75	6	4.875	4	3	2	4	2	5
136	3	7	7	4	7	3	1	7	7	7	7	7	7	7	7	7	7	3	1	7	7	117	1	4	7	1	1	1	1	1	7	1	5	6	4	6	1	6	3	6	3.25	6	4.625	4	5	3	4	1	5
137	3	5	7	4	7	6	5	7	6	7	7	7	7	7	7	7	7	7	4	4	7	125	3	4	3	1	2	1	1	1	4	4	6	5	6	6	6	6	6	6	6	5.75	5.875	4	4	3	4	2	5
138	3	5	6	3	5	5	2	7	5	6	6	6	5	7	6	7	7	5	4	7	5	109	3	5	6	1	3	2	3	2	4	1	5	2	4	6	6	5	3	6	4.5	4.75	4.625	4	5	3	4	1	5
139	3	6	7	5	6	5	6	7	6	5	6	6	6	6	6	6	6	5	2	4	6	112	2	3	2	1	2	2	2	2	6	4	4	6	2	5	5	6	1	5	3	5.5	4.25	4	5	4	4	2	4
140	3	7	6	4	6	5	3	7	7	7	7	7	7	7	7	7	6	4	4	6	7	121	1	4	5	1	1	1	1	1	4	2	5	4	2	6	6	6	5	6	4.5	5.5	5	4	5	4	5	1	4
141	3	7	7	5	7	5	5	7	7	5	7	5	7	7	6	5	7	5	1	7	7	119	1	3	3	1	1	3	1	2	7	1	5	2	2	5	6	6	1	6	3.5	4.75	4.125	4	5	5	5	4	5
142	3	6	5	4	5	6	5	5	6	4	4	5	5	5	6	6	5	3	3	4	5	97	2	4	3	3	2	3	3	2	5	4	2	3	3	5	5	5	4	5	3.5	4.5	4	4	4	3	4	1	4
143	3
144	3
145	3
146	3
147	2	4	6	4	5	4	4	7	5	5	6	5	5	6	6	5	5	3		6	5	96	4	4	4	1	3	3	3	2	999	2	4	4	2	5	5	5	4	5	3.75	4.75	4.25	4	3	4	4	2	4
148	2	5	7	7	5	4	6	7	7	7	7	7	7	6	7	7	7	7	2	7	7	126	3	1	2	1	1	1	1	1	6	1	5	3	4	6	5	6	2	6	4	5.25	4.625	4	5	3	5	2	4
149	2	6	7	5	7	5	7	7	7	3	7	5	5	6	7	6	6	3	2	7	3	111	2	3	1	1	1	3	3	1	6	1	3	2	2	6	6	5	6	6	4.25	4.75	4.5	3	4	2	3	1	5
150	2	4	7	6	7	4	5	7	7	5	7	7	7	6	7	6	7	5	1	5	7	117	4	2	3	1	1	1	1	1	7	3	5	4	1	6	4	4	2	6	3	5	4	5	5	5	5	1	5
151	2	6	7	4	7	5	4	7	7	7	7	6	7	7	7	6	7	1	1	6	7	116	2	4	4	1	1	2	1	1	7	2	6	3	2	6	5	5	1	6	3.5	5	4.25	5	4	3	5	2	5
152	2	5	6	5	7	4	4	7		5	5	7	5	5	6	7	6	3	5	6	6	104	3	3	4	1	999	1	3	2	3	2	5	4	5	6	6	6	5	6	5.25	5.5	5.375	4	5	3	4	3	4
153	2	7	7	3	6	5	3	7	7	5	7	7	6	7	7	7	6	5	4	7	7	120	1	5	5	1	1	1	2	1	4	1	5	3	2	6	6	5	4	5	4.25	4.75	4.5	4	4	4	4	2	5
154	2	7	6	2	4	7	2	7	6	6	6	6	6	7	7	6	6	6	2	4	6	109	1	6	6	1	2	2	2	1	6	4	5	3	2	6	6	5	4	5	4.25	4.75	4.5	4	4	4	4	3	4
155	2	7	7	3	7	5	1	7	7	7	7	7	7	7	7	7	7	0	3	1	7	111	1	5	7	1	1	1	1	1	5	7	2	5	1	6	6	6	2	6	2.75	5.75	4.25	2	4	2	4	4	5
156	2	5	7	7	7	7	4	7	7	7	7	7	7	7	7	7	7	6	4	7	7	131	3	1	4	1	1	1	1	1	4	1	4	3	1	6	6	6	5	6	4	5.25	4.625	4	4	3	3	2	4
157	2	7	7	5	7	4	5	7	7	2	7	7	6	7	7	7	7	2	1	6	7	115	1	3	3	1	1	1	2	1	7	2	5	5	4	6	6	4	5	6	5	5.25	5.125	3	3	4	4	2	4
158	2	7	5	3	7	2	4	7	7	6	6	7	7	7	7	7	7	3	5	7	7	118	1	5	4	1	1	1	1	1	3	1	3	3	5	6	6	5	2	6	4	5	4.5	5	3	5	5	2	5
159	2	4	7	3	7	2	1	7	7	7	7	4	7	7	7	7	7	7	1	7	7	113	4	5	7	1	1	4	1	1	7	1	1	4	1	5	6	5	1	6	2.25	5	3.625	5	4	5	3	2	3
160	2	7	7	4	6	5	3	4	6	7	7	6	7	7	7	7	7	2	3	6	7	115	1	4	5	4	2	2	1	1	5	2	2	5	1	6	6	5	2	6	2.75	5.5	4.125	4	4	4	4	2	5
161	2	6	7	5	7	7	5	7	7	7	7	6	7	7	7	7	7	6	3	7	7	129	2	3	3	1	1	2	1	1	5	1	2	2	1	6	6	6	5	6	3.5	5	4.25	4	4	4	4	2	4
162	2	7	7	3	6	4	5	7	7	7	7	7	6	7	5	7	6	3	2	3	7	113	1	5	3	1	1	1	2	3	6	5	5	5	1	6	3	5	2	5	2.75	5.25	4	4	5	2	3	1	5
163	2	6	7	6	7	6	6	7		4	7	3	6	7	7	7	6	999	1	7	7	107	2	2	2	1	999	5	2	1	7	1	3	5	1	6	5	6	1	6	2.5	5.75	4.125	4	3	4	5	2	5
164	2	6	7	5	2	4	4	6	6	3	5	6	6	7	7	6	6	3	4	4	6	103	2	3	4	2	2	2	2	1	4	4	5	5	2	6	5	5	2	6	3.5	5.5	4.5	4	4	3	4	2	5
165	2	5	5	4	6	3	3	7	6	6	6	6	6	6	6	7	7	5	4	4	7	109	3	4	5	1	2	2	2	2	4	4	4	5	2	6	5	5	4	5	3.75	5.25	4.5	4	4	3	4	2	3
166	2	6	6	5	5	4	3	7	7	4	6	7	6	6	7	7	6	5	2	4	5	108	2	3	5	1	1	1	2	1	6	4	3	4	2	6	5	4	2	6	3	5	4	3	4	2	4	2	4
167	2	6	7	3	7	4	5	7	4	5	7	6	4	7	7	7	6	6	3	7	6	114	2	5	3	1	4	2	4	1	5	1	5	2	4	6	5	5	2	5	4	4.5	4.25	4	3	2	4	3	4
168	2	5	6	4	6	5	4	7	4	5	7	6	6	3	7	4	5	3	3	4	5	99	3	4	4	1	4	2	2	1	5	4	3	4	3	5	5	6	5	6	4	5.25	4.625	4	5	3	4	3	4
169	2	5	7	6	7	6	6	6	4	5	6	7	6	6	6	4	5	5	1	6	3	107	3	2	2	2	4	1	2	2	7	2	4	4	2	4	5	1	5	5	4	3.5	3.75	4	5	4	4	3	5
170	2	6	6	5	6	3	5	7	7	6	6	6	5	6	6	7	6	4	2	6	6	111	2	3	3	1	1	2	3	2	6	2	4	5	2	6	5	6	2	5	3.25	5.5	4.375	4	4	3	4	2	4
171	2	7	7	5	7	7	6	7	7	4	999	7	7	7	7	2	7	1	4	7	7	113	1	3	2	1	1	1	1	1	4	1	6	5	6	6	6	6	6	6	6	5.75	5.875	4	5	3	5	1	4
172	2	5	6	3	7	6	2	7	7	6	6	7	7	7	7	7	7	6	2	7	6	118	3	5	6	1	1	1	1	1	6	1	6	2	2	6	5	6	1	6	3.5	5	4.25	4	4	3	5	1	5
173	2	5	6	4	7	7	3	7	4	5	6	4	3	6	4	7	6	5	2	6	5	102	3	4	5	1	4	4	5	4	6	2	3	2	1	6	3	5	1	6	2	4.75	3.375	5	4	4	5	4	5
174	2	5	7	6	7	4	5	7	2	7	5	5	5	7	7	5	6	6	1	5	7	109	3	2	3	1	6	3	3	1	7	3	5	3	1	6	6	5	2	6	3.5	5	4.25	5	5	4	3	2	5
175	2	6	7	4	7	4	1	6	6	7	6	6	7	7	7	2	7	4	4	7	7	112	2	4	7	2	2	2	1	1	4	1	4	5	3	6	6	6	3	6	4	5.75	4.875	4	4	3	5	1	5
176	2	7	7	4	7	5	7	7	7	7	7	7	7	7	7	7	7	1	1	1	7	117	1	4	1	1	1	1	1	1	7	7	6	5	2	6	6	5	4	6	4.5	5.5	5	5	4	3	4	1	4
177	2	7	7	3	7	4	3	7	7	7	7	7	7	7	7	7	7	7	1	7	7	123	1	5	5	1	1	1	1	1	7	1	5	5	5	6	6	5	2	6	4.5	5.5	5	5	5	5	4	3	5
178	2	7	7	3	7	4	3	7	7	5	7	7	7	7	7	7	7	5	1	7	7	119	1	5	5	1	1	1	1	1	7	1	6	2	5	5	6	3	3	5	5	3.75	4.375	4	4	4	4	3	4
179	2	7	7	5	7	4	6	7	7	3	7	7	7	7	5	7	7	1	1	7	4	113	1	3	2	1	1	1	1	3	7	1	5	6	1	6	6	1	2	6	3.5	4.75	4.125	5	1	5	5	1	5
180	2	6	7	4	7	3	3	7	6	6	7	7	6	7	7	6	6	7	4	4	6	116	2	4	5	1	2	1	2	1	4	4	5	3	6	6	6	6	3	6	5	5.25	5.125	3	2	4	2	4	5
181	2	1	7	5	7	4	3	7	7	7	7	7	4	7	6	7	7	6	1	1	5	106	7	3	5	1	1	1	4	2	7	7	4	1	1	5	6	6	1	6	3	4.5	3.75	4	5	5	4	2	5
182	2	6	6	6	3	4	6	7	7	6	6	7	6	7	7	7	6	5	2	4	7	115	2	2	2	1	1	1	2	1	6	4	3	5	4	6	6	5	5	6	4.5	5.5	5	4	4	3	4	2	4
183	2	7	7	5	7	2	4	7	1	7	7	7	7	7	7	7	7	7	7	7	7	124	1	3	4	1	7	1	1	1	1	1	6	5	2	6	1	6	1	6	2.5	5.75	4.125	6	6	4	4	2	4
184	2	5	6	4	6	5	3	6	5	5	5	5	5	5	6	4	5	5	1	7	6	99	3	4	5	2	3	3	3	2	7	1	3	2	1	6	6	5	2	5	3	4.5	3.75	2	3	4	3	2	5
185	2	6	4	6	5	4	4	7	6	4	6	7	7	6	7	6	6	5	3	6	6	111	2	2	4	1	2	1	1	1	5	2	3	2	2	6	6	5	6	6	4.25	4.75	4.5	3	3	4	4	1	4
186	2	6	7	4	6	4	3	7	6	7	7	6	7	7	7	7	7	3	3	7	7	118	2	4	5	1	2	2	1	1	5	1	4	5	2	6	6	4	2	6	3.5	5.25	4.375	4	5	3	4	2	5
187	2	7	7	4	6	7	4	7	7	7	7	7	6	7	6	7	7	6	4	6	7	126	1	4	4	1	1	1	2	2	4	2	5	5	1	6	6	5	2	6	3.5	5.5	4.5	3	4	4	5	3	5
188	2	4	6	5	7	4	5	7	4	6	7	4	4	6	6	6	5	4	3	7	7	107	4	3	3	1	4	4	4	2	5	1	3	3	2	6	6	6	4	6	3.75	5.25	4.5	4	3	3	4	2	5
189	2	7	7	4	7	5	4	7	7	7	7	7	7	7	7	7	7	7	1	4	7	123	1	4	4	1	1	1	1	1	7	4	4	4	3	6	4	5	5	6	4	5.25	4.625	4	5	3	4	2	4
190	2	7	7	4	7	4	4	7	6	6	7	6	7	7	7	5	6	5	2	6	7	117	1	4	4	1	2	2	1	1	6	2	3	2	1	6	6	5	2	5	3	4.5	3.75	4	5	3	4	2	4
191	2	3	7	4	6	4	3	6	4	5	5	4	4	6	4	5	5	4	3	7	5	94	5	4	5	2	4	4	4	4	5	1	3	3	1	4	3	4	2	5	2.25	4	3.125	3	2	4	5	4	5
192	2	7	7	6	7	7	5	7	7	7	7	5	7	7	7	7	7	5	1	7	7	127	1	2	3	1	1	3	1	1	7	1	4	5	1	6	4	6	1	6	2.5	5.75	4.125	5	5	4	5	1	5
193	2	6	6	4	7	6	5	7	6	4	6	7	6	7	7	7	7	5	3	7	6	119	2	4	3	1	2	1	2	1	5	1	4	2	2	6	5	5	2	6	3.25	4.75	4	5	5	5	5	1	5
194	2	7	5	4	7	6	5	7	6	7	6	7	6	7	7	7	7	3	4	7	1	116	1	4	3	1	2	1	2	1	4	1	5	3	2	6	6	4	2	6	3.75	4.75	4.25	2	4	5	5	4	5
195	2	7	7	3	5	5	3	7	6	4	6	4	4	6	7	5	4	3	2		5	93	1	5	5	1	2	4	4	1	6	999	5	5	2	6	4	5	1	6	3	5.5	4.25	4	5	4	4	2	5
196	2	7	7	4	6	4	3	7	6	7	4	7	6	6	7	5	7	5	3	5	7	113	1	4	5	1	2	1	2	1	5	3	2	5	1	6	2	2	1	6	1.5	4.75	3.125	4	4	4	4	3	5
197	2	7	7	7	7	3	7	7	7	7	7	7	7	7	7	5	7	6	5	5	7	129	1	1	1	1	1	1	1	1	3	3	4	5	1	6	6	5	1	6	3	5.5	4.25	4	4	3	4	1	5
198	2	5	7	4	7	4	3	7	6	5	7	5	4	7	7	1	7	5	4	6	7	108	3	4	5	1	2	3	4	1	4	2	3	2	1	6	3	6	2	6	2.25	5	3.625	3	4	5	5	1	4
199	2	7	7	4	6	3	3	7	6	5	5	5	6	7	7	6	6	4	3	5	7	109	1	4	5	1	2	3	2	1	5	3	3	5	4	5	6	4	1	5	3.5	4.75	4.125	4	4	5	3	2	4
200	2	4	7	4	6	7	4	7	4	5	7	5	6	7	7	3	6	4	3	7	7	110	4	4	4	1	4	3	2	1	5	1	2	4	4	5	5	5	3	6	3.5	5	4.25	4	5	4	3	2	4
201	2	7	6	4	6	5	5	7	7	5	7	5	6	6	6	3	6	5	3	6	5	110	1	4	3	1	1	3	2	2	5	2	4	3	2	6	6	5	4	6	4	5	4.5	3	4	4	4	2	3
202	2	5	7	3	7	6	4	6	4	5	6	7	4	7	6	6	6	4	1	6	6	106	3	5	4	2	4	1	4	2	7	2	5	3	2	6	2	3	2	6	2.75	4.5	3.625	5	5	4	5	1	4
203	2	7	7	4	7	6	5	7	7	7	7	7	7	7	7	6	6	6	6	7	7	130	1	4	3	1	1	1	1	1	2	1	5	4	2	6	6	6	1	6	3.5	5.5	4.5	4	4	4	5	1	5
204	2	5	6	3	7	6	1	7	6	6	6	5	6	7	5	4	6	5	2	6	5	104	3	5	7	1	2	3	2	3	6	2	4	2	3	5	6	4	3	4	4	3.75	3.875	4	4	3	2	3	4
205	2	5	6	4	5	4	5	7	6	6	6	6	5	6	6	3	6	4	3	4	5	102	3	4	3	1	2	2	3	2	5	4	5	2	1	5	4	6	1	5	2.75	4.5	3.625	4	5	4	4	2	5
206	2	6	6	5	7	5	3	7	6	7	5	6	7	7	5	5	6	6	3	7	6	115	2	3	5	1	2	2	1	3	5	1	3	4	2	6	3	5	2	6	2.5	5.25	3.875	5	4	5	5	2	5
207	2	6	7	3	6	5	2	7	6	6	6	7	7	6	7	7	7	5	5	5	6	116	2	5	6	1	2	1	1	1	3	3	3	3	2	6	2	5	1	6	2	5	3.5	4	4	4	3	2	4
208	2	7	7	6	7	7	4	7	7	7	7	7	5	7	4	7	6	5	2	6	7	122	1	2	4	1	1	1	3	4	6	2	6	4	1	5	6	3	6	6	4.75	4.5	4.625	5	5	4	5	2	4
209	2	6	7	6	7	6	6	7	5	6	7	7	5	7	7	7	7	6	3	7	6	125	2	2	2	1	3	1	3	1	5	1	5	4	2	6	6	6	5	6	4.5	5.5	5	4	4	4	4	1	5
210	2	7	7	3	7	5	3	7	7	7	6	7	7	7	7	2	7	6	4	6	7	119	1	5	5	1	1	1	1	1	4	2	5	5	4	6	5	5	5	6	4.75	5.5	5.125	3	2	4	4	1	3
211	2	6	7	3	7	6	7	7	5	5	7	5	6	7	5	6	7	5	1	7	7	116	2	5	1	1	3	3	2	3	7	1	2	3	1	6	4	6	1	6	2	5.25	3.625	2	4	5	4	1	5
212	2	6	5	4	7	7	2	7	7	7	7	6	4	7	7	7	6	5	2	4	7	114	2	4	6	1	1	2	4	1	6	4	3	3	2	6	6	5	6	6	4.25	5	4.625	3	5	4	4	3	4
213	2	6	6	5	7	2	6	7	7	6	7	6	7	7	7	6	5	3	3	6	4	113	2	3	2	1	1	2	1	1	5	2	4	4	4	1	6	4	2	6	4	3.75	3.875	1	4	3	4	1	5
214	2	6	6	4	6	4	3	6	5	5	7	6	7	6	5	5	6	5	1	7	5	105	2	4	5	2	3	2	1	3	7	1	6	4	5	6	6	4	2	5	4.75	4.75	4.75	5	5	5	3	2	5
215	2	6	7	4	6	6	1	7	7	6	6	7	4	6	6	6	5	6	3	7	6	112	2	4	7	1	1	1	4	2	5	1	5	2	1	6	4		5	6	3.75			4	5	4	4	2	4
216	2	7	7	3	7	2	5	7	7	7	7	7	7	7	7	7	7	5	3	1	7	117	1	5	3	1	1	1	1	1	5	7	4	6	2	6	6	6	6	6	4.5	6	5.25	4	5	3	4	2	5
217	2	4	3	1	4	2	2	3	6	6	3	7	5	6	1	5	4	2	7	1	1	73	4	7	6	5	2	1	3	7	1	7	2	4	6	1	5	3	6	1	4.75	2.25	3.5	1	3	2	4	5	2
218	2	6	7	4	4	5	5	7	7	7	7	7	7	7	6	3	6	5	5	5	6	116	2	4	3	1	1	1	1	2	3	3	4	3	2	6	6	2	1	6	3.25	4.25	3.75	5	4	5	4	2	3
219	2	7	5	2	6	4	3	3	6	2	4	6	6	4	4	3	3	4	1	3	4	80	1	6	5	5	2	2	2	4	7	5	4	4	1	6	5	2	1	6	2.75	4.5	3.625	4	5	4	3	1	4
220	2	7	7	2	7	5	1	7	7	6	6	6	7	5	7	6	5	4	1	7	7	110	1	6	7	1	1	2	1	1	7	1	3	2	1	6	2	6	1	5	1.75	4.75	3.25	5	4	5	3	2	5
221	2	7	7	4	7	1	4	7	6	7	7	7	5	7	7	7	7	6	3	1	7	114	1	4	4	1	2	1	3	1	5	7	5	6	3	6	6	6	5	6	4.75	6	5.375	4	4	5	4	3	4
222	2	7	7	5	7	1	6	7	6	7	6	4	2	7	7	5	7	6	3	1	7	108	1	3	2	1	2	4	6	1	5	7	5	6	3	6	6	6	5	6	4.75	6	5.375	4	4	5	4	3	4
223	2	6	7	6	7	4	6	7	6	7	7	7	7	7	7	6	7	6	1	7	7	125	2	2	2	1	2	1	1	1	7	1	4	4	5	6	6	6	3	6	4.5	5.5	5	4	4	4	4	1	5
224	2	7	7	4	7	7	2	7	7	6	7	7	7	7	6	7	7	6	1	1	7	117	1	4	6	1	1	1	1	2	7	7	3	1	1	6	2	6	1	6	1.75	4.75	3.25	4	5	4	5	1	5
225	2	3	7	3	7	4	2	6	7	5	6	6	5	6	6	4	6	5	4	7	5	104	5	5	6	2	1	2	3	2	4	1	3	4	2	5	5	1	3	5	3.25	3.75	3.5	4	4	5	4	2	4
226	2	4	6	2	6	3	4	6	4	4	5	5	5	7	6	4	5	4	3	6	6	95	4	6	4	2	4	3	3	2	5	2	5	4	2	6	5	5	4	6	4	5.25	4.625	5	5	3	4	2	5
227	2	7	6	4	6	5	3	7	6	6	6	7	5	6	7	6	6	7	3	4	5	112	1	4	5	1	2	1	3	1	5	4	5	2	3	6	6	5	2	5	4	4.5	4.25	4	4	4	3	2	3
228	2	5	6	6	7	2	6	7	7	7	7	7	6	7	7	7	7	6	2	3	6	118	3	2	2	1	1	1	2	1	6	5	1	2	1	6	5	6	2	6	2.25	5	3.625	3	3	2	3	2	4
229	2	6	6	5	7	5	5	7	7	5	6	7	6	5	7	6	5	5	2	7	7	116	2	3	3	1	1	1	2	1	6	1	5	2	2	6	6	4	2	6	3.75	4.5	4.125	3	4	3	5	1	4
230	2	7	7	3	6	3	4	7	7	4	7	7	7	7	7	6	7	5	4	7	7	119	1	5	4	1	1	1	1	1	4	1	6	4	3	6	6	4	2	6	4.25	5	4.625	3	2	1	5	1	5
231	2	7	7	4	7	3	7	7	7	7	7	6	7	7	7	7	7	3	1	7	3	118	1	4	1	1	1	2	1	1	7	1	6	6	2	6	5	6	4	6	4.25	6	5.125	4	5	4	4	1	5
232	2	7	7	4	7	3	7	7	7	7	7	6	7	7	7	7	7	2	1	6	3	116	1	4	1	1	1	2	1	1	7	2	6	6	1	6	6	6	5	6	4.5	6	5.25	4	4	5	4	2	5
233	2	6	7	4	7	5	4	7	7	7	6	6	7	7	7	6	7	1	1	6	7	115	2	4	4	1	1	2	1	1	7	2	6	3	2	6	5	5	1	6	3.5	5	4.25	4	4	3	3	2	5
234	2	5	7	4	7	6	4	7	7	5	7	6	6	6	7	6	5	4	6	4	6	115	3	4	4	1	1	2	2	1	2	4	3	2	1	5	2	3	2	5	2	3.75	2.875	4	4	4	4	2	3
235	2	7	6	5	6	5	4	7	7	4	6	7	4	5	7	5	5	4	4	5	6	109	1	3	4	1	1	1	4	1	4	3	2	1	6	6	6	6	6	6	5	4.75	4.875	3	5	5	5	1	5
236	2	7	7	6	7	7	6	7	7	7	7	7	7	7	7	7	7	7	7	7	7	138	1	2	2	1	1	1	1	1	1	1	5	6	4	6	6	6	3	6	4.5	6	5.25	4	5	4	5	1	5
237	2	1	7	2	7	7	2	7	7	6	7	7	7	7	7	6	7	6	1	4	6	111	7	6	6	1	1	1	1	1	7	4	6	3	2	6	6	4	3	6	4.25	4.75	4.5	5	3	3	4	2	4
238	2	3	7	2	6	5	3	7	7	7	7	6	6	7	7	7	7	7	4	7	7	119	5	6	5	1	1	2	2	1	4	1	4	5	4	6	5	5	3	6	4	5.5	4.75	2	4	3	4	1	5
239	2	7	7	5	7	7	6	7	6	7	7	7	6	7	7	7	7	4	3	2	7	123	1	3	2	1	2	1	2	1	5	6	3	4	1	6	6	6	1	6	2.75	5.5	4.125	5	4	3	2	2	5
240	2	2	7	5	7	5	7	7	2	6	7	7	6	7	7	5	6	5	1	3	6	108	6	3	1	1	6	1	2	1	7	5	2	4	1	6	4	3	1	6	2	4.75	3.375	5	5	4	4	2	4
241	2	7	7	6	6	2	7	7	7	7	7	6	7	7	7	6	7	4	1	7	7	122	1	2	1	1	1	2	1	1	7	1	3	4	1	6	6	1	1	6	2.75	4.25	3.5	5	4	5	3	2	4
242	2	3	7	3	7	4	2	7	7	6	7	7	4	7	7	7	7	3	1	1	7	104	5	5	6	1	1	1	4	1	7	7	2	5	1	6	6	6	6	6	3.75	5.75	4.75	4	3	4	4	5	5
243	2	6	6	4	6	5	5	7	6	7	6	5	6	7	7	6	7	5	4	6	6	117	2	4	3	1	2	3	2	1	4	2	4	5	4	5	6	4	2	6	4	5	4.5	4	4	3	4	1	5
244	2	7	7	4	1	2	4	7	7	7	7	7	7	7	7	7	6	7	4	7	6	118	1	4	4	1	1	1	1	1	4	1	5	4	2	6	4	2	2	6	3.25	4.5	3.875	4	4	3	4	2	5
245	2	6	7	6	7	4	7	7	7	7	7	7	7	7	7	7	7	6	2	7	7	129	2	2	1	1	1	1	1	1	6	1	3	2	1	6	1	6	1	6	1.5	5	3.25	4	4	3	4	1	5
246	2	6	7	6	5	7	6	7	7	6	7	7	7	6	7	5	7	7	1	1	6	118	2	2	2	1	1	1	1	1	7	7	5	3	2	6	6	2	1	5	3.5	4	3.75	4	5	3	4	3	5
247	2	3	7	4	6	3	5	6	4	4	5	4	4	5	5	6	6	1	3	7	1	89	5	4	3	2	4	4	4	3	5	1	4	2	1	5	3	2	1	5	2.25	3.5	2.875	3	2	3	2	4	4
248	2	6	5	4	7	6	4	7	7	5	5	6	4	7	7	7	6	5	1	7	6	112	2	4	4	1	1	2	4	1	7	1	5	5	6	6	4	2	1	6	4	4.75	4.375	2	1	3	4	1	4
249	2	7	7	4	7	6	6	7	7	3	7	5	6	5	5	5	6	1	1	5	7	107	1	4	2	1	1	3	2	3	7	3	5	3	2	5	6	1	2	6	3.75	3.75	3.75	4	3	5	3	2	5
250	2	7	7	5	7	7	3	7	5	6	7	7	6	7	7	7	6	2	2	7	7	119	1	3	5	1	3	1	2	1	6	1	3	4	5	6	5	6	1	6	3.5	5.5	4.5	5	4	3	5	1	5
251	2	7	7	3	7	4	3	7	7	7	7	7	7	7	7	7	7	5	6	7	7	126	1	5	5	1	1	1	1	1	2	1	6	4	6	6	6	6	6	6	6	5.5	5.75	4	5	5	5	1	5
252	2	7	7	6	7	3	5	7	7	7	7	7	7	7	7	6	7	7	2	5	7	125	1	2	3	1	1	1	1	1	6	3	4	3	1	6	6	6	1	6	3	5.25	4.125	4	5	5	5	1	4
253	2	2	7	3	6	5	3	7	5	6	6	6	6	6	5	5	6	5	2	2	6	99	6	5	5	1	3	2	2	3	6	6	2	3	1	4	2	6	6	6	2.75	4.75	3.75	4	4	5	4	3	4
254	2	6	7	3	7	5	3	7	6	6	6	7	6	7	7	6	7	6	2	7	7	118	2	5	5	1	2	1	2	1	6	1	5	2	1	6	6	6	1	6	3.25	5	4.125	4	4	3	1	1	5
255	2	1	6	5	6	7	5	7	2	7	7	2	7	6	7	2	6	5	2	7	7	104	7	3	3	1	6	6	1	1	6	1	4	3	2	6	6	6	4	6	4	5.25	4.625	3	4	4	4	1	5
256	2	5	7	6	7	6	6	7	6	7	6	6	6	6	7	6	6	5	2	6	6	119	3	2	2	1	2	2	2	1	6	2	4	4	2	6	6	5	1	5	3.25	5	4.125	3	3	2	3	2	4
257	2	5	7	5	6	7	4	7	4	6	7	6	7	7	6	7	6	2	2	7	6	114	3	3	4	1	4	2	1	2	6	1	3	5	1	6	5	5	3	6	3	5.5	4.25	4	4	5	4	2	5
258	2	7	7	4	6	3	5	7	6	7	7	6	6	7	7	7	7	7	1	4	7	118	1	4	3	1	2	2	2	1	7	4	2	2	4	6	6	1	2	5	3.5	3.5	3.5	4	4	3	4	2	3
259	2	6	7	4	6	3	4	7	6	6	7	6	6	7	6	5	6	6	7	4	3	112	2	4	4	1	2	2	2	2	1	4	2	3	1	6	6	5	2	6	2.75	5	3.875	4	4	5	5	2	5
260	2	7	7	4	7	5	3	7	7	6	7	7	6	6	7	5	6	5	1	7	5	115	1	4	5	1	1	1	2	1	7	1	4	2	2	5	6	4	5	6	4.25	4.25	4.25	4	4	5	5	3	4
261	2	2	7	2	7	6	5	5	4	7	7	6	6	7	7	6	7	5	4	4	7	111	6	6	3	3	4	2	2	1	4	4	3	5	5	6	6	6	4	5	4.5	5.5	5	4	4	3	4	2	4
262	2	3	5	4	6	4	6	6	4	5	6	7	6	5	6	6	6	3	2	6	6	102	5	4	2	2	4	1	2	2	6	2	3	2	3	6	6	5	2	5	3.5	4.5	4	4	4	5	4	2	4
263	2	7	7	3	7	4	3	7	7	7	6	7	7	7	7	6	7	5	2	4	7	117	1	5	5	1	1	1	1	1	6	4	2	5	4	6	6	1	2	6	3.5	4.5	4	4	4	3	2	3	4
264	2	2	7	4	7	2	3	7	7	7	7	2	3	7	4	4	6	2	2	7	4	94	6	4	5	1	1	6	5	4	6	1	4	3	4	6	5	2	1	6	3.5	4.25	3.875	1	3	1	4	1	3
265	2	3	7	6	6	7	6	7	6	7	7	6	4	5	7	6	5	4	1	7	6	113	5	2	2	1	2	2	4	1	7	1	5	3	3	6	3	6	6	6	4.25	5.25	4.75	5	5	4	4	2	4
266	2	7	7	3	7	5	3	1	6	7	4	6	6	7	7	7	7	7	4	7	7	115	1	5	5	7	2	2	2	1	4	1	3	3	2	6	4	6	3	6	3	5.25	4.125	4	5	4	4	2	5
267	2	7	7	5	6	5	4	7	7	6	7	6	6	6	7	6	7	6	3	6	7	121	1	3	4	1	1	2	2	1	5	2	4	2	2	5	5	6	6	6	4.25	4.75	4.5	4	5	5	4	2	4
268	2	2	7	6	7	7	1	6	6	7	7	6	6	7	7	7	6	6	1	6	7	115	6	2	7	2	2	2	2	1	7	2	4	6	2	5	5	2	5	1	4	3.5	3.75	5	5	4	3	3	5
269	2	7	7	6	7	7	2	7	7	7	7	2	7	7	7	7	7	6	1	7	7	122	1	2	6	1	1	6	1	1	7	1	2	6	3	6	6	6	6	6	4.25	6	5.125	3	5	4	3	3	4
270	2	5	6	4	7	4	4	7	4	7	6	5	4	7	7	7	7	4	1	3	7	106	3	4	4	1	4	3	4	1	7	5	4	3	2	6	6	6	1	6	3.25	5.25	4.25	5	4	3	4	2	4
271	2	5	6	4	6	4	5	7	6	5	5	6	6	7	7	7	6	5	3	7	6	113	3	4	3	1	2	2	2	1	5	1	5	2	5	6	6	5	2	5	4.5	4.5	4.5	2	5	3	5	3	4
272	2	7	7	2	7	4	2	7	7	4	4	7	7	7	7	7	6	4	1	7	6	110	1	6	6	1	1	1	1	1	7	1	4	3	4	5	6	2	3	6	4.25	4	4.125	3	2	4	4	2	4
273	2	6	7	4	7	3	4	7	5	5	7	6	4	6	7	7	6	5	1	7	6	110	2	4	4	1	3	2	4	1	7	1	3	4	1	2	6	4	2	5	3	3.75	3.375	3	3	5	4	2	5
274	2	7	7	4	6	5	4	7	7	5	6	7	6	7	7	7	6	2	1	4	7	112	1	4	4	1	1	1	2	1	7	4	5	4	1	6	6	6	4	6	4	5.5	4.75	5	4	4	5	1	5
275	2	7	6	5	7	6	4	7	6	4	7	7	6	7	7	6	7	5	5	5	7	121	1	3	4	1	2	1	2	1	3	3	3	4	2	6	5	5	3	6	3.25	5.25	4.25	4	4	4	3	2	5
276	1	7	7	5	7	4	5	7	7	7	7	7	7	7	7	5	7	6	3	5	7	124	1	3	3	1	1	1	1	1	5	3	2	2	1	6	5	6	1	6	2.25	5	3.625	5	5	4	4	1	5
277	1	7	7	7	7	1	1	7	7	7	7	7	7	7	7	7	7	7	1	7	7	122	1	1	7	1	1	1	1	1	7	1	5	4	2	6	2	1	6	2	3.75	3.25	3.5	4	5	5	5	4	5
278	1	7	7		1	5		7		7	7	7	7	7	5	7	7	7	3	2	5	98	1	999	999	1	999	1	1	3	5	6	5	4	1	6	4	4	4	4	3.5	4.5	4	3	5	5	4	4	4
279	1	7	7	4	7	6	3	7	6	7	7	7	7	7	7	7	7	5	4	7	7	126	1	4	5	1	2	1	1	1	4	1	2	5	5	6	6	6	3	6	4	5.75	4.875	4	5	3	5	1	5
280	1	7	5	6	7	5	5	7	6	6	7	6	7	7	6	7	7	5	2	5	5	118	1	2	3	1	2	2	1	2	6	3	5	4	3	6	5	5	6	6	4.75	5.25	5	4	4	4	3	2	5
281	1	7	7	4	7	7	4	7	6	1	1	7	7	6	7	6	1	7	1	7	7	107	1	4	4	1	2	1	1	1	7	1	1	5	2	6	3	6	1	6	1.75	5.75	3.75	4	4	2	4	1	4
282	1	7	7	4	6	7	5	7	7	7	6	7	5	7	2	5	7	6	6	7	6	121	1	4	3	1	1	1	3	6	2	1	1	3	1	6	3	3	2	5	1.75	4.25	3	5	5	4	999	3	5
283	1	6	6	4	6	6	5	6	6	3	6	6	6	6	6	6	6	4	6	4	4	108	2	4	3	2	2	2	2	2	2	4	3	3	2	4	4	3	2	5	2.75	3.75	3.25	5	4	4	5	2	5
284	1	6	7	3	7	6	3	7	6	7	6	7	7	7	7	6	7	6	3	3	7	118	2	5	5	1	2	1	1	1	5	5	3	4	2	6	5	5	3	5	3.25	5	4.125	4	5	3	3	2	4
285	1	6	6	5	5	6	5	7	6	6	5	6	6	6	6	3	6	5	3	6	3	107	2	3	3	1	2	2	2	2	5	2	6	5	3	4	4	3	3	5	4	4.25	4.125	4	3	3	3	2	4
286	1	7	6	3	7	4	4	7	7	7	7	6	5	7	7	7	7	5	2	5	6	116	1	5	4	1	1	2	3	1	6	3	4	4	1	1	5	4	2	5	3	3.5	3.25	5	2	4	3	2	4
287	1	7	7	4	7	5	4	7	7	6	7	6	7	7	7	7	7	7	1	6	7	123	1	4	4	1	1	2	1	1	7	2	5	4	1	6	5	3	1	6	3	4.75	3.875	5	3	3	4	3	3
288	1	7	7	4	7	4	4	7	7	7	7	5	6	7	7	7	7	5	4	3	7	119	1	4	4	1	1	3	2	1	4	5	4	4	3	5	3	5	3	5	3.25	4.75	4	4	3	1	5	1	4
289	1	2	6	4	7	4	6	7	7	4	7	5	5	6	7	7	6	4	1	7	7	109	6	4	2	1	1	3	3	1	7	1	4	4	1	6	3	4	2	6	2.5	5	3.75	4	3	5	5	3	5
290	1	7	6	7	6	6	4	7	7	6	6	5	2	6	7	5	4	2	1	3	6	103	1	1	4	1	1	3	6	1	7	5	4	3	3	5	2	5	3	2	3	3.75	3.375	4	5	4	4	2	5
291	1	5	7	4	6	2	4	7	7	7	7	3	6	7	6	6	7	7	1	6	5	110	3	4	4	1	1	5	2	2	7	2	4	5	1	6	5	6	1	6	2.75	5.75	4.25	4	4	4	5	2	3
292	1	7	7	5	6	4	6	7	7	6	7	7	5	6	7	6	7	5	4	2	6	117	1	3	2	1	1	1	3	1	4	6	4	4	1	6	1	4	1	6	1.75	5	3.375	4	4	3	5	3	4
293	1	7	7	4	7	5	5	7	7	7	7	5	7	7	7	4	7	5	3	5	4	117	1	4	3	1	1	3	1	1	5	3	3	2	1	5	2	4	4	5	2.5	4	3.25	4	4	5	4	3	3
294	1	7	7	6	7	5	6	7	6	5	7	7	4	7	7	7	7	6	6	7	7	128	1	2	2	1	2	1	4	1	2	1	3	3	1	1	3	6	1	6	2	4	3	4	4	4	4	2	5
295	1	7	7	4	7	5	6	7	6	6	4	6	7	7	7	5	6	5	1	4	6	113	1	4	2	1	2	2	1	1	7	4	2	2	1	6	5	6	1	6	2.25	5	3.625	4	3	3	4	1	3
296	1	7	6	5	7	2	3	6	6	3	5	4	6	5	6	3	5	2	1	4	3	89	1	3	5	2	2	4	2	2	7	4	3	4	2	6	6	2	1	6	3	4.5	3.75	5	4	4	4	2	4
297	1	7	5	6	6	6	4	7	7	7	4	6	6	999	7	7	6	5	4	7	7	114	1	2	4	1	1	2	2	1	4	1	3	4	3	3	5	3	4	3	3.75	3.25	3.5	4	1	4	2	3	4
298	1	6	6	4	5	5	4	7	7	6	6	7	7	7	7	6	7	5	5	3	7	117	2	4	4	1	1	1	1	1	3	5	5	5	5	4	4	3	4	5	4.5	4.25	4.375	3	4	4	2	3	4
299	1	6	6	6	6	3	5	7	6	6	6	6	6	7	6	6	6	5	2	4	6	111	2	2	3	1	2	2	2	2	6	4	3	4	2	6	4	6	2	6	2.75	5.5	4.125	4	4	4	2	3	5
300	1	7	7	2	7	7	3	7	3	7	7	7	7	7	7	7	5	7	2	5	6	117	1	6	5	1	5	1	1	1	6	3	2	4	1	1	2	6	5	6	2.5	4.25	3.375	5	5	5	5	1	5
301	1	5	6	4	7	6	3	7	5	6	7	6	6	7	7	6	6	4	4	7	5	114	3	4	5	1	3	2	2	1	4	1	3	2	2	6	4	5	3	4	3	4.25	3.625	5	5	3	4	2	4
302	1	6	7	4	6	4	4	6	6	5	5	7	6	6	7	5	5	5	3	7	5	109	2	4	4	2	2	1	2	1	5	1	4	3	2	4	4	3	4	5	3.5	3.75	3.625	3	4	4	3	2	4
303	1	7	7	4	999	5	3	6	5	6	4	2	4	7	2	7	7	5	1	7	7	96	1	4	5	2	3	6	4	6	7	1	3	5	2	1	3	3	2	2	2.5	2.75	2.625	5	5	2	4	2	4
304	1	7	7	4	7	5	1	7	7	7	7	6	6	7	7	7	7	4	4	7	7	121	1	4	7	1	1	2	2	1	4	1	4	3	1	6	1	5	6	6	3	5	4	5	5	4	5	1	4
305	1	7	7	5	6	7	5	7	6	7	6	3	4	3		4	2	4		5	6	94	1	3	3	1	2	5	4	999	999	3	5	3	2	6	4	6	1	6	3	5.25	4.125	1	2	5	4	999	3
306	1	6	5	5	5	4	5	6	6	5	4	6	5	5	7	5	4	4	2	6	5	100	2	3	3	2	2	2	3	1	6	2	3	4	2	3	3	5	2	5	2.5	4.25	3.375	3	3	3	4	2	4
307	1	5	7	6	7	5	3	7	7	7	7	6	7	7	7	7	7	7	2	5	7	123	3	2	5	1	1	2	1	1	6	3	3	5	2	6	2	5	1	6	2	5.5	3.75	4	4	5	5	3	5
308	1	7	7	6	6	3	6	7	7	6	5	6	6	7	6	4	7	5	1	3	5	110	1	2	2	1	1	2	2	2	7	5	5	6	3	6	6	6	6	6	5	6	5.5	4	3	3	3	2	4
309	1	5	7	4	6	5	6	7	7	7	7	7	7	7	7	6	7	6	1	7	6	122	3	4	2	1	1	1	1	1	7	1	6	6	1	6	5	6	2	6	3.5	6	4.75	5	3	2	4	2	5
310	1	5	7	7	7	4	7	7	5	7	7	7	7	7	7	7	7	7	5	7	7	131	3	1	1	1	3	1	1	1	3	1	5	4	4	6	5	6	4	6	4.5	5.5	5	5	5	5	5	1	5
311	1	6	7	6	5	5	6	7	6	7	6	7	7	7	7	7	7	6	3	4	7	123	2	2	2	1	2	1	1	1	5	4	6	5	1	6	5	6	2	6	3.5	5.75	4.625	4	4	4	5	2	4
312	1	5	6	5	6	4	5	7	5	6	6	6	6	6	6	3	4	2	3	3	5	99	3	3	3	1	3	2	2	2	5	5	5	5	3	6	3	4	4	6	3.75	5.25	4.5	4	4	3	4	2	5
313	1	4	7	4	4	7	3	6	4	5	4	6	6	4	7	3	2	3	5	7	7	98	4	4	5	2	4	2	2	1	3	1	4	6	4	5	3	2	5	6	4	4.75	4.375	4	1	5	3	1	5
314	1	4	6	3	6	5	4	7	6	5	7	7	6	6	7	6	6	6	7	6	7	117	4	5	4	1	2	1	2	1	1	2	5	5	1	6	1	5	2	6	2.25	5.5	3.875	3	5	3	5	2	5
315	1	7	7	6	7	7	5	7	7	7	7	7	7	7	6	6	7	6	3	4	6	126	1	2	3	1	1	1	1	2	5	4	6	5	2	6	5	4	2	6	3.75	5.25	4.5	4	4	3	3	1	4
316	1	6	7	5	7	3	6	6	7	7	7	7	6	6	7	7	7	5	3	7	7	123	2	3	2	2	1	1	2	1	5	1	3	2	3	5	4	6	2	6	3	4.75	3.875	3	4	3	5	2	5
317	1	6	6	4	7	5	4	7	6	4	7	7	6	5	6	5	6	4	2	3	4	104	2	4	4	1	2	1	2	2	6	5	3	4	1	6	5	4	1	5	2.5	4.75	3.625	3	4	3	3	2	4
318	1	6	6	5	7	4	5	6	6	4	6	6	7	6	7	7	7	4	2	3	7	111	2	3	3	2	2	2	1	1	6	5	2	3	2	6	5	5	3	6	3	5	4	3	4	3	4	3	5
319	1	7	6	4	7	3	6	7	7	7	6	6	5	7	7	6	6	6	4	7	7	121	1	4	2	1	1	2	3	1	4	1	3	4	2	5	4	2	2	6	2.75	4.25	3.5	4	2	3	4	3	4
320	1	7	7	6	7	7	5	7	7	7	7	7	7	7	7	6	7	7	3	4	5	127	1	2	3	1	1	1	1	1	5	4	6	5	2	6	6	6	3	6	4.25	5.75	5	4	3	4	4	2	5
321	1	7	7	3	7	4	3	7	7	6	7	6	7	7	7	4	6	7	4	6	5	117	1	5	5	1	1	2	1	1	4	2	5	3	2	6	5	6	5	6	4.25	5.25	4.75	4	5	4	3	2	5
322	1	1	1	3	2	2	5	1	1	1	1	1	1	1	1	2	1	3	6	3	2	39	7	5	3	7	7	7	7	7	2	5	5	6	1	6	1	6	1	6	2	6	4	3	4	4	4	2	5
323	1	7	7	4	7	3	4	7	7	6	5	7	6	7	7	7	7	5	3	7	6	119	1	4	4	1	1	1	2	1	5	1	6	5	4	6	5	5	1	6	4	5.5	4.75	4	4	3	4	3	5
324	1	6	7	5	6	5	3	7	6	5	5	6	6	6	6	5	6	4	2	4	0	100	2	3	5	1	2	2	2	2	6	4	5	4	2	6	3	4	2	6	3	5	4	2	3	4	3	3	2
325	1	5	6	5	7	5	3	6	6	6	6	6	6	7	6	5	6	5	3	4	5	108	3	3	5	2	2	2	2	2	5	4	3	4	1	6	5	5	2	6	2.75	5.25	4	3	4	3	4	2	4
326	1	4	7	5	7	2	5	7	7	5	6	6	6	6	4	4	6	2	3	1	3	96	4	3	3	1	1	2	2	4	5	7	3	5	3	5	5	4	5	6	4	5	4.5	4	4	3	3	2	3
327	1	7	7	4	7	7	5	7	7	6	7	7	5	7	7	7	7	6	2	7	6	125	1	4	3	1	1	1	3	1	6	1	4	5	1	6	4	6	1	6	2.5	5.75	4.125	4	4	5	4	1	4
328	1	5	6	6	6	4	4	6	5	7	6	6	5	7	7	7	4	6	4	7	4	112	3	2	4	2	3	2	3	1	4	1	3	5	1	6	4	6	1	5	2.25	5.5	3.875	5	5	4	5	2	4
329	1	5	6	3	6	6	3	5	5	4	6	6	7	6	6	5	5	2	4	3	5	98	3	5	5	3	3	2	1	2	4	5	3	5	1	6	6	6	3	4	3.25	5.25	4.25	2	4	4	4	2	5
330	1	4	5	5	6	5	6	6	5	6	5	6	1	4	7	6	5	1		6	6	95	4	3	2	2	3	2	7	1	999	2	3	4	4	5	3	5	2	5	3	4.75	3.875	4	4	4	5	1	4
331	1	4	999	6	7	6	5	7	1	7	7	7	7	7	7	6	7	7	2	4	2	106	4	2	3	1	7	1	1	1	6	4	3	4	2	6	6	6	2	6	3.25	5.5	4.375	2	1	2	4	3	4
332	1	7	7	4	7	4	4	7	7	7	7	6	6	7	3	6	7	7	5	7	7	122	1	4	4	1	1	2	2	5	3	1	5	6	3	6	6	5	1	6	3.75	5.75	4.75	3	4	4	4	2	5
333	1	6	6	2	7	2	1	7	6	4	7	7	5	6	7	3	7	2	1	7	5	98	2	6	7	1	2	1	3	1	7	1	3	4	4	3	5	3	3	3	3.75	3.25	3.5	5	3	4	3	4	4
334	1	6	7	6	7	3	3	7	6	6	7	6	7	6	7	7	6	5	5	6	6	119	2	2	5	1	2	2	1	1	3	2	5	5	3	6	5	6	5	6	4.5	5.75	5.125	5	5	3	5	2	5
335	1	7	6	4	5	6	2	7	7	5	5	5	6	6	5	6	6	3	5	3	5	104	1	4	6	1	1	3	2	3	3	5	4	5	2	6	5	5	2	6	3.25	5.5	4.375	4	4	4	4	3	2
336	1	6	7	5	7	1	6	7	1	6	7	7	6	7	7	6	7	3	3	7	7	113	2	3	2	1	7	1	2	1	5	1	3	5	1	6	5	6	2	4	2.75	5.25	4	4	5	3	4	1	5
337	1	7	7	4	7	7	1	7	6	7	7	7	7	7	7	7	7	5	3	7	1	118	1	4	7	1	2	1	1	1	5	1	4	6	6	6	6	6	3	6	4.75	6	5.375	4	1	5	3	2	5
338	1	7	6	6	5	999	7	7	7	4	7	7	7	6	7	7	6	6	1	7	7	117	1	2	1	1	1	1	1	1	7	1	3	5	1	3	6	6	4	6	3.5	5	4.25	1	3	1	2	999	5
339	1	6	7	4	5	6	5	7	5	6	7	7	6	7	7	7	7	3	7	4	7	120	2	4	3	1	3	1	2	1	1	4	5	4	1	6	4	6	3	6	3.25	5.5	4.375	4	5	3	5	1	5
340	1	6	6	6	7	2	4	7	6	6	6	5	6	7	7	6	6	5	4	6	7	115	2	2	4	1	2	3	2	1	4	2	5	6	3	6	5	5	2	6	3.75	5.75	4.75	4	3	4	5	3	5
341	1	5	7	5	7	4	6	7	7	7	7	6	6	7	7	7	7	2	4	3	2	113	3	3	2	1	1	2	2	1	4	5	3	2	1	5	5	5	4	6	3.25	4.5	3.875	4	5	3	3	3	5
342	1	7	7	4	6	6	3	7	7	6	7	7	3	6	6	7	5	5	2	7	7	115	1	4	5	1	1	1	5	2	6	1	2	5	1	6	6	4	1	6	2.5	5.25	3.875	4	4	2	4	3	5
343	1	7	7	3	7	5	4	7	7	6	7	4	6	7	5	6	6	4	1	7	5	111	1	5	4	1	1	4	2	3	7	1	3	3	5	5	3	5	2	4	3.25	4.25	3.75	5	4	3	4	5	3
344	1	7	7	7	7	7	7	7	7	3	4	6	7	7	7	7	7	5	2	4	7	122	1	1	1	1	1	2	1	1	6	4	3	3	5	5	3	5	5	5	4	4.5	4.25	1	4	4	4	2	4
345	1	6	7	6	7	4	6	7	7	7	7	6	6	7	7	7	7	2	4	3	2	115	2	2	2	1	1	2	2	1	4	5	3	2	1	5	5	4	4	2	3.25	3.25	3.25	5	5	5	5	1	4
346	1	6	7	6	7	4	6	7	7	7	7	6	6	7	7	7	7	2	4	7	7	124	2	2	2	1	1	2	2	1	4	1	5	5	1	6	6	4	2	1	3.5	4	3.75	4	4	4	4	2	5
347	1	7	7	4	7	5	4	7	7	6	7	3	5	7	7	6	6	4	4	4	6	113	1	4	4	1	1	5	3	1	4	4	4	5	1	6	5	5	2	6	3	5.5	4.25	4	4	3	4	2	4
348	1	6	7	6	6	3	6	7	7	2	6	6	7	6	6	6	6	2	1	7	1	104	2	2	2	1	1	2	1	2	7	1	4	5	1	6	6	4	1	6	3	5.25	4.125	4	5	5	3	2	4
349	1	6	7	5	7	4	6	7	7	7	7	7	7	7	7	6	7	5	3	6	7	125	2	3	2	1	1	1	1	1	5	2	5	6	5	6	4	6	4	6	4.5	6	5.25	4	3	1	5	2	5
350	1	7	7	6	7	4	6	7	6	7	7	7	7	6	7	7	6	4	2	6	7	123	1	2	2	1	2	1	1	1	6	2	4	3	2	6	4	6	1	6	2.75	5.25	4	4	4	4	5	2	5
351	1	6	5	5	7	7	5	7	4	7	6	6	5	6	7	4	7	7	5	4	4	114	2	3	3	1	4	2	3	1	3	4	4	6	1	6	2	6	2	6	2.25	6	4.125	4	5	3	4	2	5
352	1	6	7	4	7	5	5	7	6	7	7	7	7	7	7	7	7	6	3	7	7	126	2	4	3	1	2	1	1	1	5	1	6	4	3	6	6	6	1	6	4	5.5	4.75	5	4	4	4	1	5
353	1	7	7	4	7	5	6	7	6	5	6	7	6	7	7	6	6	5	5	5	7	121	1	4	2	1	2	1	2	1	3	3	4	2	1	6	4	5	6	6	3.75	4.75	4.25	5	5	4	4	1	4
354	1	6	7	5	7	7	6	7	7	7	7	7	7	7	7	7	7	7	6	7	7	135	2	3	2	1	1	1	1	1	2	1	6	6	2	6	5	6	2	6	3.75	6	4.875	4	5	4	5	1	5
355	1	7	7	5	999	6	3	7	7	7	7	7	7	7	7	7	7	4	3	3	7	115	1	3	5	1	1	1	1	1	5	5	5	4	2	6	3	6	2	6	3	5.5	4.25	5	5	3	5	1	5
356	1	5	7	4	7	4	1	7	6	4	6	6	5	7	7	6	6	5	1	3	5	102	3	4	7	1	2	2	3	1	7	5	3	2	2	4	4	4	3	6	3	4	3.5	3	4	5	3	4	5
357	1	1	7	3	7	6	3	7	6	7	7	7	6	7	7	7	7	6	2	7	7	117	7	5	5	1	2	1	2	1	6	1	5	3	4	6	4	6	4	6	4.25	5.25	4.75	5	5	4	5	2	4
358	1	7	7	4	7	7	4	7	4	7	7	7	6	7	7	7	7	7	2	6	7	124	1	4	4	1	4	1	2	1	6	2	3	3	1	6	4	5	1	6	2.25	5	3.625	4	4	5	3	2	4
359	1	5	6	6	7	6	4	7	5	7	6	6	6	6	7	6	6	3	1	5	5	110	3	2	4	1	3	2	2	1	7	3	3	4	2	5	5	4	4	5	3.5	4.5	4	4	5	2	5	1	5
360	1	7	7	5	6	4	5	7	7	6	7	6	7	7	7	7	7	2	4	7	7	122	1	3	3	1	1	2	1	1	4	1	5	6	1	6	6	6	1	6	3.25	6	4.625	3	4	5	4	2	5
361	1	7	7	4	7	4	2	7	7	7	7	7	7	7	7	6	7	7	4	7	7	125	1	4	6	1	1	1	1	1	4	1	3	6	1	6	6	6	1	6	2.75	6	4.375	3	1	5	5	1	5
362	1	4	6	5	5	5	4	6	4	6	7	7	6	6	7	4	6	5	4	6	6	109	4	3	4	2	4	1	2	1	4	2	3	3	2	4	3	5	4	6	3	4.5	3.75	4	3	4	4	3	4
363	1	7	6	4	7	4	4	7	6	4	6	6	7	6	7	5	6	4	2	4	4	106	1	4	4	1	2	2	1	1	6	4	3	4	3	5	4	5	3	4	3.25	4.5	3.875	3	4	3	4	1	4
364	1	1	7	5	4	6	6	7	5	5	6	7	6	999	7	5	6	3	3	4	7	100	7	3	2	1	3	1	2	1	5	4	1	1	1	2	3	1	1	1	1.5	1.25	1.375	5	4	3	4	3	5
365	1	7	6	4	5	6	4	7	6	6	6	6	7	6	6	6	6	6	2	4	6	112	1	4	4	1	2	2	1	2	6	4	4	4	2	5	4	4	1	5	2.75	4.5	3.625	5	4	4	3	2	5
366	1	7	7	5	6	4	5	7	6	6	6	6	6	6	5	6	6	5	3	6	6	114	1	3	3	1	2	2	2	3	5	2	4	5	3	6	5	4	4	5	4	5	4.5	3	4	3	3	2	4
367	1	6	6	5	7	6	7	7	5	5	5	5	6	6	6	6	6	5	1	4	5	109	2	3	1	1	3	3	2	2	7	4	3	3	2	5	6	3	2	6	3.25	4.25	3.75	4	4	3	4	2	3
368	1	6	7	5	7	6	3	7	6	7	7	7	7	7	7	7	7	7	3	7	7	127	2	3	5	1	2	1	1	1	5	1	1	4	1	6	6	6	3	6	2.75	5.5	4.125	5	5	5	5	1	5
369	1	7	6	6	7	4	4	7	6	6	6	6		6	6	6	5	4	4	7	5	108	1	2	4	1	2	2	999	2	4	1	4	5	3	6	5	4	2	4	3.5	4.75	4.125	3	4	4	4	2	5
370	1	7	7	4	7	5	4	7	6	6	7	7	7	7	7	6	7	3	3	6	6	119	1	4	4	1	2	1	1	1	5	2	5	6	2	6	4	5	2	6	3.25	5.75	4.5	4	4	2	4	1	4
371	1	7	7	5	5	4	4	7	7	6	7	5	6	7	7	6	7	5	3	2	6	113	1	3	4	1	1	3	2	1	5	6	4	5	1	6	1	4	1	6	1.75	5.25	3.5	4	4	4	3	3	4
372	1	5	7	3	6	2	4	7	6	7	6	6	7	7	7	6	7	7	1	6	6	113	3	5	4	1	2	2	1	1	7	2	3	4	1	6	1	6	1	6	1.5	5.5	3.5	5	4	5	5	1	2
373	1	7	7	3	7	4	3	7	7	7	7	7	7	7	7	6	7	7	4	7	7	125	1	5	5	1	1	1	1	1	4	1	6	6	6	6	5	5	2	6	4.75	5.75	5.25	5	4	4	4	2	4
374	1	7	7	6	7	7	4	7	7	7	7	4	7	7	6	6	7	6	2	6	5	122	1	2	4	1	1	4	1	2	6	2	2	2	2	6	5	4	1	5	2.5	4.25	3.375	2	4	3	3	2	3
375	1	5	6	5	6	5	5	7	7	5	6	5	5	6	7	6	4	3		6	7	106	3	3	3	1	1	3	3	1	999	2	4	5	3	5	4	6	5	6	4	5.5	4.75	2	1	3	4	2	4
376	1	5	6	4	7	6	3	6	6	5	6	6	5	4	6	6	5	4	2	6	6	104	3	4	5	2	2	2	3	2	6	2	3	3	2	4	5	5	4	5	3.5	4.25	3.875	4	5	4	3	2	4
377	1	7	7	5	7	5	4	7	7	5	7	7	6	7	7	7	7	4	3	6	7	122	1	3	4	1	1	1	2	1	5	2	5	3	1	1	2	6	1	6	2.25	4	3.125	4	5	5	5	2	5
378	1	3	6	4	4	3	5	7	6	5	7	5	5	6	5	5	5	4	3	6	2	96	5	4	3	1	2	3	3	3	5	2	4	5	2	5	4	4	2	4	3	4.5	3.75	4	4	3	3	2	4
379	1	7	7	4	7	5	4	7	6	7	7	7	6	7	7	2	1	5	3	7	2	108	1	4	4	1	2	1	2	1	5	1	4	6	4	6	6	6	4	6	4.5	6	5.25	4	2	4	4	2	5
380	1	4	5	4	4	3	4	5	5	4	4	4	6	4	5	3	6	5	4	6	6	91	4	4	4	3	3	4	2	3	4	2	2	3	2	5	3	2	1	5	2	3.75	2.875	3	5	4	5	2	5
381	1	7	7	3	7	4	1	7	7	7	7	7	5	7	6	7	7	5	4	7	7	119	1	5	7	1	1	1	3	2	4	1	5	6	1	6	2	3	1	6	2.25	5.25	3.75	4	5	5	5	2	5
382	1	1	6	5	5	3	5	6	1	4	5	1	4	6	6	4	4	4	4	4	5	83	7	3	3	2	7	7	4	2	4	4	3	4	1	5	2	5	1	5	1.75	4.75	3.25	3	2	3	4	2	4
383	1	6	6	3	6	4	3	6	6	6	6	7	5	6	7	6	5	5	2	6	6	107	2	5	5	2	2	1	3	1	6	2	3	3	2	3	2	3	3	2	2.5	2.75	2.625	5	4	4	4	2	5
384	1	7	7	5	7	4	3	7	6	7	7	7	6	7	6	7	7	3	3	7	7	120	1	3	5	1	2	1	2	2	5	1	4	5	3	5	6	5	1	6	3.5	5.25	4.375	3	4	4	5	2	5
385	1	5	7	6	4	1	4	7	7	5	5	6	7	5	7	6	6	5	5	5	5	108	3	2	4	1	1	2	1	1	3	3	3	4	1	5	4	5	6	6	3.5	5	4.25	3	4	3	4	1	5
386	1	6	7	4	7	6	4	7	7	7	7	7	7	7	7	7	7	7	2	6	7	126	2	4	4	1	1	1	1	1	6	2	2	4	3	6	5	6	3	6	3.25	5.5	4.375	3	2	4	5	2	5
387	1	6	7	4	7	4	4	7	7	6	5	7	6	5	6	5	5	4	2	5	5	107	2	4	4	1	1	1	2	2	6	3	4	5	3	5	4	5	2	5	3.25	5	4.125	5	3	3	5	2	4
388	1	7	6	6	6	4	4	7	6	6	6	6	6	7	6	6	7	6	2	6	3	113	1	2	4	1	2	2	2	2	6	2	4	4	2	6	3	6	2	6	2.75	5.5	4.125	4	4	3	2	3	4
389	1	7	6	2	6	4	7	6	6	4	5	7	7	6	7	2	6	3	4	6	6	107	1	6	1	2	2	1	1	1	4	2	5	3	3	6	2	6	2	6	3	5.25	4.125	3	4	2	3	2	5
390	1	2	6	4	7	4	3	6	4	5	6	7	7	7	7	6	6	4	2	6	7	106	6	4	5	2	4	1	1	1	6	2	2	5	3	6	5	5	4	6	3.5	5.5	4.5	4	4	4	3	2	5
391	1	7	7	4	6	1	4	7	4	3	6	4	3	7	3	6	6	4	3	6	5	96	1	4	4	1	4	4	5	5	5	2	2	4	1	5	2	4	1	6	1.5	4.75	3.125	4	4	2	4	2	5
392	1	6	5	4	7	5	4	7	7	5	5	5	5	6	6	5	5	4	3	6	7	107	2	4	4	1	1	3	3	2	5	2	2	5	1	6	5	5	4	6	3	5.5	4.25	4	3	5	4	2	5
393	1	7	4	4	7	4	3	7	5	6	6	5	2	6	5	5	6	5	2	2	7	98	1	4	5	1	3	3	6	3	6	6	2	4	1	2	2	5	3	5	2	4	3	4	3	5	4	4	5
394	1	1	7	7	7	4	7	7	4	7	7	7	7	7	4	3	7	4	1	4	4	106	7	1	1	1	4	1	1	4	7	4	1	6	1	6	6	6	1	6	2.25	6	4.125	4	4	5	4	2	4
395	1	1	5	3	6	3	4	7	3	5	6	7	2	7	7	5	7	4	2	7	4	95	7	5	4	1	5	1	6	1	6	1	4	5	1	6	5	5	2	6	3	5.5	4.25	4	4	4	3	3	4
396	1	1	7	2	7	1	1	7	5	7	7	1	4	7	7	7	7	1	1	7	7	94	7	6	7	1	3	7	4	1	7	1	1	4	3	6	1	6	1	6	1.5	5.5	3.5	5	5	5	5	1	5
397	1	7	7	5	7	7	6	6	6	7	7	7	7	7	7	7	7	7	1	7	6	128	1	3	2	2	2	1	1	1	7	1	4	5	1	6	4	5	2	6	2.75	5.5	4.125	4	4	4	5	2	5
398	1	3	7	4	7	2	5	7	2	7	5	7	7	7	6	4	6	2	1	7	4	100	5	4	3	1	6	1	1	2	7	1	5	5	2	6	6	5	2	5	3.75	5.25	4.5	4	4	5	3	2	5
399	1	4	7	3	7	3	3	7	3	7	7	4	6	6	7	5	6	5	6	7	7	110	4	5	5	1	5	4	2	1	2	1	2	5	2	6	4	5	1	6	2.25	5.5	3.875	4	2	1	5	2	4
400	1	2	5	1	7	2	4	7	7	7	7	7	7	7	6	7	7	5	4	5	7	111	6	7	4	1	1	1	1	2	4	3	2	5	1	6	3	5	4	6	2.5	5.5	4	3	4	4	5	1	5
401	1	7	7	4	7	4	4	7	4	7	7	7	7	7	7	7	7	7	4	2	7	120	1	4	4	1	4	1	1	1	4	6	3	5	4	6	5	6	4	6	4	5.75	4.875	5	4	5	5	1	4
402	1	7	7	4	7	3	4	7	6	3	7	6	6	7	7	6	7	1	4	6	6	111	1	4	4	1	2	2	2	1	4	2	4	3	1	4	3	5	1	6	2.25	4.5	3.375	4	4	3	4	2	4
403	1	3	7	5	7	3	5	7	6	6	5	5	4	6	5	5	6	3	3	7	4	102	5	3	3	1	2	3	4	3	5	1	4	6	3	6	3	5	4	6	3.5	5.75	4.625	3	4	5	3	2	999
404	1	6	7	4	7	6	3	7	6	7	7	7	6	7	6	7	7	6	4	7	7	124	2	4	5	1	2	1	2	2	4	1	6	5	6	6	6	6	6	6	6	5.75	5.875	4	4	5	3	2	4
405	1	7	6	3	6	4	4	7	6	5	5	5	7	7	6	4	7	4	2	4	5	104	1	5	4	1	2	3	1	2	6	4	3	5	1	6	2	4	2	5	2	5	3.5	4	3	3	5	1	5
406	1	7	6	3	6	4	4	7	6	5	5	3	5	7	7	7	6	5	2	4	5	104	1	5	4	1	2	5	3	1	6	4	4	1	2	6	4	5	4	5	3.5	4.25	3.875	4	4	3	4	2	5
407	1	7	6	3	6	4	4	7	6	5	5	3	5	6	4	5	6	5	4	4	5	100	1	5	4	1	2	5	3	4	4	4	3	3	2	6	5	4	1	6	2.75	4.75	3.75	4	5	3	3	2	5
408	1	7	6	3	6	4	4	7	6	5	6	4	7	7	6	6	6	4	2	4	5	105	1	5	4	1	2	4	1	2	6	4	3	5	1	6	2	5	2	5	2	5.25	3.625	1	1	2	4	2	5
409	1	2	7	3	6	7	3	7	7	5	7	6	4	7	6	4	7	4	5	5	7	109	6	5	5	1	1	2	4	2	3	3	4	3	2	4	3	4	4	5	3.25	4	3.625	4	4	5	5	2	3
410	1	5	7	4	7	6	2	7	7	7	7	6	3	5	6	5	7	6	6	7	7	117	3	4	6	1	1	2	5	2	2	1	5	3	1	4	4	4	2	4	3	3.75	3.375	5	5	4	4	4	5
411	1	3	6	6	6	5	4	7	7	7	6	7	7	7	7	1	999	6	6		7	105	5	2	4	1	1	1	1	1	2	999	6	4	1	6	6	6	4	6	4.25	5.5	4.875	4	4	4	4	2	5
412	1	7	6	3	7	4	7	7	7	7	7	6	7	7	4	4	6	7	1	7	7	118	1	5	1	1	1	2	1	4	7	1	2	3	1	6	3	6	1	6	1.75	5.25	3.5	5	5	5	5	1	5
413	1	6	7	5	7	6	2	7	6	4	7	6	7	6	7	6	6	4	2	4	7	112	2	3	6	1	2	2	1	1	6	4	5	5	2	6	4	6	3	6	3.5	5.75	4.625	4	4	2	4	2	5
414	1	7	7	5	7	4	3	7	7	7	7	7	7	7	5	7	7	7	3	5	7	123	1	3	5	1	1	1	1	3	5	3	6	3	1	5	5	6	1	6	3.25	5	4.125	3	5	4	4	2	5
415	1	7	7	5	7	7	6	6	6	7	7	7	7	7	7	7	7	7	1	5	6	126	1	3	2	2	2	1	1	1	7	3	5	5	1	6	2	5	1	6	2.25	5.5	3.875	4	4	4	4	1	5
416	1	6	7	4	7	6	4	7	6	7	7	6	7	7	7	7	7	5	6	7	7	127	2	4	4	1	2	2	1	1	2	1	5	6	1	6	6	6	1	6	3.25	6	4.625	4	4	2	4	1	2
417	1	6	4	6	5	5	4	7	3	2	5	5	7	6	7	5	6	2	1	7	7	100	2	2	4	1	5	3	1	1	7	1	3	5	4	3	2	2	4	5	3.25	3.75	3.5	5	5	3	5	4	5
418	1	7	6	3	6	5	4	7	7	4	7	6	4	999	5	7	7	4	1	7	7	104	1	5	4	1	1	2	4	3	7	1	4	3	1	6	5	6	2	6	3	5.25	4.125	4	5	3	3	4	5
419	1	5	5	3	7	3	3	7	5	5	6	3	2	7	5	3	6	4	4	7	4	94	3	5	5	1	3	5	6	3	4	1	3	2	4	6	4	4	3	5	3.5	4.25	3.875	4	5	5	5	2	5
420	1	5	7	5	7	7	2	7	1	7	7	7	7	7	7	7	7	7	1	1	7	113	3	3	6	1	7	1	1	1	7	7	1	2	1	6	6	6	5	6	3.25	5	4.125	4	4	4	4	1	4
421	1	7	7	6	7	5	5	7	7	5	7	6	7	7	7	7	7	6	1	7	7	125	1	2	3	1	1	2	1	1	7	1	2	4	2	5	2	5	5	6	2.75	5	3.875	4	5	4	4	2	5
422	1	7	7	5	7	6	5	7	6	7	7	1	7	7	7	7	7	6	4	7	6	123	1	3	3	1	2	7	1	1	4	1	5	4	5	5	6	6	6	6	5.5	5.25	5.375	4	4	2	4	2	5
423	1	6	6	4	5	3	7	6	5	4	6	7	6	5	7	7	6	4	3	7	7	111	2	4	1	2	3	1	2	1	5	1	5	6	2	6	6	6	2	6	3.75	6	4.875	4	4	3	4	2	4
424	1	3	7	2	7	6	2	1	7	7	7	7	6	7	7	5	5	6	4	4	5	105	5	6	6	7	1	1	2	1	4	4	2	2	1	6	3	5	1	6	1.75	4.75	3.25	4	3	3	4	2	4
[truncated: 105 more columns]
